# Supplementary material for: Surface reconstructions govern ice nucleation on silver iodide
Source: Sci Adv. 2025 Oct 31;11(44):eaea2378. doi: 10.1126/sciadv.aea2378 (PMC12577688; doi:10.1126/sciadv.aea2378)
Supplement: Supplementary file 2 — Data S1 to S3 [file sciadv.aea2378_data_s1_to_s3.zip]

Archive with 3 entries (3 files):
- aea2378_data_s1.cif
- aea2378_data_s2.cif
- aea2378_data_s3.cif
