# Supplementary material for: Surface reconstructions govern ice nucleation on silver iodide
Source: Sci Adv. 2025 Oct 31;11(44):eaea2378. doi: 10.1126/sciadv.aea2378 (PMC12577688; doi:10.1126/sciadv.aea2378)
Supplement: Supplementary file 2 — Data S1 to S3 [file sciadv.aea2378_data_s1_to_s3.zip › aea2378_data_s1.cif]

#======================================================================
# CRYSTAL DATA
#----------------------------------------------------------------------
data_VESTA_phase_1

_chemical_name_common                  'Ag24 I24                              '
_cell_length_a                         9.180000
_cell_length_b                         9.180000
_cell_length_c                         40.000000
_cell_angle_alpha                      90.000000
_cell_angle_beta                       90.000000
_cell_angle_gamma                      120.000008
_cell_volume                           2919.281539
_space_group_name_H-M_alt              'P 1'
_space_group_IT_number                 1

loop_
_space_group_symop_operation_xyz
   'x, y, z'

loop_
   _atom_site_label
   _atom_site_occupancy
   _atom_site_fract_x
   _atom_site_fract_y
   _atom_site_fract_z
   _atom_site_adp_type
   _atom_site_U_iso_or_equiv
   _atom_site_type_symbol
   Ag1        1.0     0.195160     0.350537     0.507603    Uiso  ? Ag
   Ag2        1.0     0.652262     0.347738     0.507603    Uiso  ? Ag
   Ag3        1.0     0.649464     0.804840     0.507603    Uiso  ? Ag
   Ag4        1.0     0.165738     0.328716     0.153856    Uiso  ? Ag
   Ag5        1.0     0.163157     0.836843     0.159038    Uiso  ? Ag
   Ag6        1.0     0.665592     0.334408     0.154600    Uiso  ? Ag
   Ag7        1.0     0.671284     0.834261     0.153856    Uiso  ? Ag
   Ag8        1.0     0.166830     0.333228     0.348401    Uiso  ? Ag
   Ag9        1.0     0.167721     0.832279     0.345789    Uiso  ? Ag
   Ag10       1.0     0.667096     0.332904     0.348062    Uiso  ? Ag
   Ag11       1.0     0.666772     0.833170     0.348401    Uiso  ? Ag
   Ag12       1.0     0.229928     0.112416     0.060994    Uiso  ? Ag
   Ag13       1.0     0.331899     0.668101     0.063178    Uiso  ? Ag
   Ag14       1.0     0.885823     0.114177     0.060683    Uiso  ? Ag
   Ag15       1.0     0.887584     0.770072     0.060994    Uiso  ? Ag
   Ag16       1.0     0.335732     0.173342     0.251693    Uiso  ? Ag
   Ag17       1.0     0.337087     0.662913     0.251232    Uiso  ? Ag
   Ag18       1.0     0.834192     0.165808     0.252139    Uiso  ? Ag
   Ag19       1.0     0.826658     0.664268     0.251693    Uiso  ? Ag
   Ag20       1.0     0.333305     0.161731     0.445667    Uiso  ? Ag
   Ag21       1.0     0.329626     0.670374     0.445797    Uiso  ? Ag
   Ag22       1.0     0.835765     0.164235     0.445193    Uiso  ? Ag
   Ag23       1.0     0.838269     0.666695     0.445667    Uiso  ? Ag
   I1         1.0     0.177192     0.349500     0.029768    Uiso  ? I
   I2         1.0     0.175126     0.824874     0.029768    Uiso  ? I
   I3         1.0     0.650500     0.822808     0.029768    Uiso  ? I
   I4         1.0     0.164653     0.331836     0.225199    Uiso  ? I
   I5         1.0     0.166562     0.833438     0.229065    Uiso  ? I
   I6         1.0     0.667695     0.332305     0.225341    Uiso  ? I
   I7         1.0     0.668164     0.835347     0.225199    Uiso  ? I
   I8         1.0     0.170454     0.335000     0.419167    Uiso  ? I
   I9         1.0     0.166082     0.833918     0.416435    Uiso  ? I
   I10        1.0     0.667798     0.332202     0.418936    Uiso  ? I
   I11        1.0     0.665000     0.829546     0.419167    Uiso  ? I
   I12        1.0     0.331787     0.161777     0.128839    Uiso  ? I
   I13        1.0     0.330745     0.669255     0.133053    Uiso  ? I
   I14        1.0     0.832680     0.167319     0.128281    Uiso  ? I
   I15        1.0     0.838223     0.668213     0.128839    Uiso  ? I
   I16        1.0     0.334800     0.168910     0.322408    Uiso  ? I
   I17        1.0     0.335372     0.664628     0.322092    Uiso  ? I
   I18        1.0     0.833838     0.166162     0.322821    Uiso  ? I
   I19        1.0     0.831090     0.665200     0.322408    Uiso  ? I
   I20        1.0     0.313436     0.130818     0.515807    Uiso  ? I
   I21        1.0     0.311866     0.688134     0.515807    Uiso  ? I
   I22        1.0     0.832651     0.167349     0.515807    Uiso  ? I
   I23        1.0     0.869182     0.686564     0.515807    Uiso  ? I
