# Supplementary material for: Surface reconstructions govern ice nucleation on silver iodide
Source: Sci Adv. 2025 Oct 31;11(44):eaea2378. doi: 10.1126/sciadv.aea2378 (PMC12577688; doi:10.1126/sciadv.aea2378)
Supplement: Supplementary file 2 — Data S1 to S3 [file sciadv.aea2378_data_s1_to_s3.zip › aea2378_data_s2.cif]

#======================================================================
# CRYSTAL DATA
#----------------------------------------------------------------------
data_VESTA_phase_1

_chemical_name_common                  '6x6 ice                               '
_cell_length_a                         27.540001
_cell_length_b                         27.540001
_cell_length_c                         40.000000
_cell_angle_alpha                      90.000000
_cell_angle_beta                       90.000000
_cell_angle_gamma                      60.000004
_cell_volume                           26273.536882
_space_group_name_H-M_alt              'P 1'
_space_group_IT_number                 1

loop_
_space_group_symop_operation_xyz
   'x, y, z'

loop_
   _atom_site_label
   _atom_site_occupancy
   _atom_site_fract_x
   _atom_site_fract_y
   _atom_site_fract_z
   _atom_site_adp_type
   _atom_site_U_iso_or_equiv
   _atom_site_type_symbol
   Ag1        1.0     0.219927     0.056696     0.250814    Uiso  ? Ag
   Ag2        1.0     0.220191     0.390408     0.250636    Uiso  ? Ag
   Ag3        1.0     0.220035     0.723897     0.250958    Uiso  ? Ag
   Ag4        1.0     0.553937     0.057215     0.250795    Uiso  ? Ag
   Ag5        1.0     0.553582     0.390359     0.250866    Uiso  ? Ag
   Ag6        1.0     0.553631     0.723424     0.250369    Uiso  ? Ag
   Ag7        1.0     0.887220     0.056778     0.250642    Uiso  ? Ag
   Ag8        1.0     0.887147     0.389684     0.250522    Uiso  ? Ag
   Ag9        1.0     0.887185     0.723474     0.250690    Uiso  ? Ag
   Ag10       1.0     0.053296     0.057235     0.442062    Uiso  ? Ag
   Ag11       1.0     0.052455     0.390769     0.442182    Uiso  ? Ag
   Ag12       1.0     0.053183     0.723760     0.442665    Uiso  ? Ag
   Ag13       1.0     0.386845     0.057409     0.442193    Uiso  ? Ag
   Ag14       1.0     0.386389     0.390968     0.442049    Uiso  ? Ag
   Ag15       1.0     0.386214     0.723215     0.442247    Uiso  ? Ag
   Ag16       1.0     0.719989     0.057477     0.442254    Uiso  ? Ag
   Ag17       1.0     0.719656     0.390316     0.442634    Uiso  ? Ag
   Ag18       1.0     0.720031     0.723295     0.442099    Uiso  ? Ag
   Ag19       1.0     0.053929     0.224154     0.439086    Uiso  ? Ag
   Ag20       1.0     0.054327     0.557182     0.438727    Uiso  ? Ag
   Ag21       1.0     0.055189     0.889581     0.439110    Uiso  ? Ag
   Ag22       1.0     0.387868     0.224143     0.438971    Uiso  ? Ag
   Ag23       1.0     0.388538     0.556967     0.439076    Uiso  ? Ag
   Ag24       1.0     0.388258     0.889952     0.438820    Uiso  ? Ag
   Ag25       1.0     0.721287     0.224296     0.438796    Uiso  ? Ag
   Ag26       1.0     0.721161     0.556860     0.438482    Uiso  ? Ag
   Ag27       1.0     0.721677     0.889833     0.439099    Uiso  ? Ag
   Ag28       1.0     0.114100     0.105669     0.513412    Uiso  ? Ag
   Ag29       1.0     0.114415     0.439559     0.513251    Uiso  ? Ag
   Ag30       1.0     0.115623     0.772578     0.513431    Uiso  ? Ag
   Ag31       1.0     0.448993     0.105342     0.513176    Uiso  ? Ag
   Ag32       1.0     0.447069     0.439269     0.513552    Uiso  ? Ag
   Ag33       1.0     0.447881     0.773422     0.513133    Uiso  ? Ag
   Ag34       1.0     0.781220     0.106464     0.513235    Uiso  ? Ag
   Ag35       1.0     0.782263     0.439427     0.513246    Uiso  ? Ag
   Ag36       1.0     0.781226     0.772035     0.513488    Uiso  ? Ag
   Ag37       1.0     0.268287     0.284253     0.513514    Uiso  ? Ag
   Ag38       1.0     0.268947     0.618284     0.513290    Uiso  ? Ag
   Ag39       1.0     0.269189     0.951149     0.513272    Uiso  ? Ag
   Ag40       1.0     0.602788     0.284356     0.513326    Uiso  ? Ag
   Ag41       1.0     0.601463     0.617370     0.513557    Uiso  ? Ag
   Ag42       1.0     0.602422     0.951740     0.513330    Uiso  ? Ag
   Ag43       1.0     0.935716     0.284776     0.513358    Uiso  ? Ag
   Ag44       1.0     0.935586     0.618220     0.513395    Uiso  ? Ag
   Ag45       1.0     0.935734     0.950534     0.513038    Uiso  ? Ag
   Ag46       1.0     0.110685     0.279845     0.346104    Uiso  ? Ag
   Ag47       1.0     0.110562     0.613157     0.346021    Uiso  ? Ag
   Ag48       1.0     0.110552     0.946223     0.345940    Uiso  ? Ag
   Ag49       1.0     0.443627     0.279375     0.345574    Uiso  ? Ag
   Ag50       1.0     0.443599     0.612967     0.345355    Uiso  ? Ag
   Ag51       1.0     0.443680     0.946293     0.345935    Uiso  ? Ag
   Ag52       1.0     0.777164     0.279431     0.345520    Uiso  ? Ag
   Ag53       1.0     0.777471     0.613051     0.345488    Uiso  ? Ag
   Ag54       1.0     0.777093     0.946353     0.345993    Uiso  ? Ag
   Ag55       1.0     0.276956     0.279497     0.345645    Uiso  ? Ag
   Ag56       1.0     0.276677     0.612714     0.346189    Uiso  ? Ag
   Ag57       1.0     0.276862     0.946325     0.346151    Uiso  ? Ag
   Ag58       1.0     0.610088     0.279276     0.346305    Uiso  ? Ag
   Ag59       1.0     0.609593     0.613062     0.345678    Uiso  ? Ag
   Ag60       1.0     0.610711     0.946008     0.346175    Uiso  ? Ag
   Ag61       1.0     0.943852     0.279034     0.345596    Uiso  ? Ag
   Ag62       1.0     0.943483     0.613041     0.345525    Uiso  ? Ag
   Ag63       1.0     0.943233     0.946250     0.346232    Uiso  ? Ag
   Ag64       1.0     0.110790     0.111484     0.346855    Uiso  ? Ag
   Ag65       1.0     0.110640     0.445444     0.346794    Uiso  ? Ag
   Ag66       1.0     0.110719     0.778571     0.346669    Uiso  ? Ag
   Ag67       1.0     0.444539     0.111497     0.346763    Uiso  ? Ag
   Ag68       1.0     0.443940     0.445479     0.346745    Uiso  ? Ag
   Ag69       1.0     0.444353     0.778553     0.346641    Uiso  ? Ag
   Ag70       1.0     0.778040     0.111193     0.346744    Uiso  ? Ag
   Ag71       1.0     0.777438     0.445066     0.346659    Uiso  ? Ag
   Ag72       1.0     0.777195     0.778489     0.346726    Uiso  ? Ag
   Ag73       1.0     0.277258     0.112393     0.344305    Uiso  ? Ag
   Ag74       1.0     0.277382     0.445252     0.344497    Uiso  ? Ag
   Ag75       1.0     0.277234     0.778817     0.345031    Uiso  ? Ag
   Ag76       1.0     0.610040     0.112640     0.344304    Uiso  ? Ag
   Ag77       1.0     0.611192     0.444848     0.344463    Uiso  ? Ag
   Ag78       1.0     0.610513     0.778695     0.344683    Uiso  ? Ag
   Ag79       1.0     0.943738     0.112343     0.344719    Uiso  ? Ag
   Ag80       1.0     0.943808     0.444896     0.344505    Uiso  ? Ag
   Ag81       1.0     0.943994     0.778701     0.345061    Uiso  ? Ag
   Ag82       1.0     0.055862     0.221793     0.252486    Uiso  ? Ag
   Ag83       1.0     0.056003     0.555846     0.252151    Uiso  ? Ag
   Ag84       1.0     0.055951     0.888196     0.252322    Uiso  ? Ag
   Ag85       1.0     0.389012     0.222014     0.251903    Uiso  ? Ag
   Ag86       1.0     0.388513     0.555408     0.251882    Uiso  ? Ag
   Ag87       1.0     0.389412     0.888641     0.252015    Uiso  ? Ag
   Ag88       1.0     0.722404     0.221758     0.252509    Uiso  ? Ag
   Ag89       1.0     0.722340     0.555357     0.252438    Uiso  ? Ag
   Ag90       1.0     0.722182     0.888709     0.251902    Uiso  ? Ag
   Ag91       1.0     0.116666     0.283918     0.513279    Uiso  ? Ag
   Ag92       1.0     0.114583     0.618167     0.513540    Uiso  ? Ag
   Ag93       1.0     0.115385     0.952188     0.512945    Uiso  ? Ag
   Ag94       1.0     0.447853     0.285152     0.513081    Uiso  ? Ag
   Ag95       1.0     0.449618     0.617804     0.513480    Uiso  ? Ag
   Ag96       1.0     0.449409     0.950602     0.513068    Uiso  ? Ag
   Ag97       1.0     0.781813     0.284813     0.513094    Uiso  ? Ag
   Ag98       1.0     0.781667     0.618412     0.513142    Uiso  ? Ag
   Ag99       1.0     0.782573     0.951131     0.513383    Uiso  ? Ag
   Ag100      1.0     0.055985     0.056751     0.250889    Uiso  ? Ag
   Ag101      1.0     0.056027     0.390516     0.250689    Uiso  ? Ag
   Ag102      1.0     0.056204     0.724282     0.250872    Uiso  ? Ag
   Ag103      1.0     0.388865     0.057212     0.250801    Uiso  ? Ag
   Ag104      1.0     0.389236     0.390492     0.250625    Uiso  ? Ag
   Ag105      1.0     0.389401     0.723484     0.250688    Uiso  ? Ag
   Ag106      1.0     0.723325     0.056753     0.250823    Uiso  ? Ag
   Ag107      1.0     0.723130     0.389673     0.250436    Uiso  ? Ag
   Ag108      1.0     0.723001     0.723259     0.250491    Uiso  ? Ag
   Ag109      1.0     0.221985     0.058144     0.442345    Uiso  ? Ag
   Ag110      1.0     0.221876     0.391245     0.442217    Uiso  ? Ag
   Ag111      1.0     0.221672     0.723970     0.442630    Uiso  ? Ag
   Ag112      1.0     0.555771     0.057481     0.442246    Uiso  ? Ag
   Ag113      1.0     0.555638     0.391149     0.442831    Uiso  ? Ag
   Ag114      1.0     0.554782     0.724140     0.442883    Uiso  ? Ag
   Ag115      1.0     0.888614     0.057153     0.442811    Uiso  ? Ag
   Ag116      1.0     0.887954     0.391112     0.442382    Uiso  ? Ag
   Ag117      1.0     0.888842     0.723965     0.442780    Uiso  ? Ag
   Ag118      1.0     0.278304     0.110582     0.157585    Uiso  ? Ag
   Ag119      1.0     0.277806     0.444669     0.157434    Uiso  ? Ag
   Ag120      1.0     0.278025     0.776791     0.157540    Uiso  ? Ag
   Ag121      1.0     0.611118     0.110596     0.157540    Uiso  ? Ag
   Ag122      1.0     0.611285     0.443734     0.157518    Uiso  ? Ag
   Ag123      1.0     0.611113     0.777826     0.157441    Uiso  ? Ag
   Ag124      1.0     0.944599     0.110619     0.157259    Uiso  ? Ag
   Ag125      1.0     0.945152     0.443523     0.157486    Uiso  ? Ag
   Ag126      1.0     0.945218     0.776719     0.157569    Uiso  ? Ag
   Ag127      1.0     0.221838     0.223706     0.250788    Uiso  ? Ag
   Ag128      1.0     0.221520     0.557019     0.250887    Uiso  ? Ag
   Ag129      1.0     0.221917     0.889677     0.251207    Uiso  ? Ag
   Ag130      1.0     0.554478     0.223735     0.250767    Uiso  ? Ag
   Ag131      1.0     0.554690     0.556608     0.251158    Uiso  ? Ag
   Ag132      1.0     0.555360     0.889407     0.251273    Uiso  ? Ag
   Ag133      1.0     0.888954     0.222856     0.250870    Uiso  ? Ag
   Ag134      1.0     0.888715     0.556657     0.251005    Uiso  ? Ag
   Ag135      1.0     0.888454     0.889715     0.251239    Uiso  ? Ag
   Ag136      1.0     0.222147     0.222441     0.441807    Uiso  ? Ag
   Ag137      1.0     0.222052     0.555933     0.441887    Uiso  ? Ag
   Ag138      1.0     0.221720     0.889661     0.441680    Uiso  ? Ag
   Ag139      1.0     0.555151     0.222523     0.441849    Uiso  ? Ag
   Ag140      1.0     0.555182     0.556245     0.441378    Uiso  ? Ag
   Ag141      1.0     0.555428     0.888714     0.441251    Uiso  ? Ag
   Ag142      1.0     0.888898     0.222077     0.441243    Uiso  ? Ag
   Ag143      1.0     0.888445     0.555986     0.441604    Uiso  ? Ag
   Ag144      1.0     0.888397     0.889549     0.441241    Uiso  ? Ag
   Ag145      1.0     0.036290     0.260258     0.064600    Uiso  ? Ag
   Ag146      1.0     0.036896     0.593102     0.063794    Uiso  ? Ag
   Ag147      1.0     0.036735     0.927049     0.063859    Uiso  ? Ag
   Ag148      1.0     0.370473     0.259446     0.064026    Uiso  ? Ag
   Ag149      1.0     0.370211     0.593127     0.064052    Uiso  ? Ag
   Ag150      1.0     0.370840     0.925993     0.064697    Uiso  ? Ag
   Ag151      1.0     0.703852     0.259890     0.064722    Uiso  ? Ag
   Ag152      1.0     0.703728     0.592904     0.064614    Uiso  ? Ag
   Ag153      1.0     0.703496     0.926732     0.064725    Uiso  ? Ag
   Ag154      1.0     0.110583     0.278391     0.157612    Uiso  ? Ag
   Ag155      1.0     0.110593     0.611211     0.157250    Uiso  ? Ag
   Ag156      1.0     0.110786     0.944164     0.157573    Uiso  ? Ag
   Ag157      1.0     0.444435     0.277744     0.157067    Uiso  ? Ag
   Ag158      1.0     0.443763     0.611316     0.157380    Uiso  ? Ag
   Ag159      1.0     0.443607     0.945170     0.157590    Uiso  ? Ag
   Ag160      1.0     0.777332     0.277849     0.157470    Uiso  ? Ag
   Ag161      1.0     0.777884     0.611100     0.157464    Uiso  ? Ag
   Ag162      1.0     0.777225     0.944904     0.157448    Uiso  ? Ag
   Ag163      1.0     0.279208     0.277209     0.157009    Uiso  ? Ag
   Ag164      1.0     0.279040     0.611069     0.157203    Uiso  ? Ag
   Ag165      1.0     0.279159     0.944439     0.157557    Uiso  ? Ag
   Ag166      1.0     0.611867     0.278196     0.157550    Uiso  ? Ag
   Ag167      1.0     0.612822     0.610945     0.157536    Uiso  ? Ag
   Ag168      1.0     0.612032     0.944648     0.157636    Uiso  ? Ag
   Ag169      1.0     0.946045     0.278063     0.157165    Uiso  ? Ag
   Ag170      1.0     0.946276     0.610927     0.157190    Uiso  ? Ag
   Ag171      1.0     0.945979     0.943747     0.157451    Uiso  ? Ag
   Ag172      1.0     0.036249     0.038343     0.064789    Uiso  ? Ag
   Ag173      1.0     0.036538     0.371310     0.064358    Uiso  ? Ag
   Ag174      1.0     0.036244     0.704223     0.064728    Uiso  ? Ag
   Ag175      1.0     0.369192     0.038379     0.064804    Uiso  ? Ag
   Ag176      1.0     0.369539     0.370910     0.065002    Uiso  ? Ag
   Ag177      1.0     0.370301     0.704113     0.064993    Uiso  ? Ag
   Ag178      1.0     0.703314     0.037809     0.064887    Uiso  ? Ag
   Ag179      1.0     0.703414     0.371101     0.064846    Uiso  ? Ag
   Ag180      1.0     0.703234     0.704336     0.064917    Uiso  ? Ag
   Ag181      1.0     0.259074     0.037249     0.064920    Uiso  ? Ag
   Ag182      1.0     0.259086     0.370480     0.064968    Uiso  ? Ag
   Ag183      1.0     0.258981     0.703721     0.064720    Uiso  ? Ag
   Ag184      1.0     0.592079     0.037494     0.064799    Uiso  ? Ag
   Ag185      1.0     0.592319     0.370531     0.064664    Uiso  ? Ag
   Ag186      1.0     0.592739     0.703659     0.064785    Uiso  ? Ag
   Ag187      1.0     0.925194     0.037550     0.064828    Uiso  ? Ag
   Ag188      1.0     0.925427     0.371150     0.064753    Uiso  ? Ag
   Ag189      1.0     0.925381     0.703623     0.064873    Uiso  ? Ag
   Ag190      1.0     0.221540     0.222752     0.064463    Uiso  ? Ag
   Ag191      1.0     0.222280     0.555873     0.064342    Uiso  ? Ag
   Ag192      1.0     0.221910     0.889424     0.064861    Uiso  ? Ag
   Ag193      1.0     0.555824     0.222741     0.064344    Uiso  ? Ag
   Ag194      1.0     0.555264     0.555929     0.065125    Uiso  ? Ag
   Ag195      1.0     0.555146     0.889566     0.064859    Uiso  ? Ag
   Ag196      1.0     0.888969     0.222079     0.064990    Uiso  ? Ag
   Ag197      1.0     0.888585     0.556202     0.064971    Uiso  ? Ag
   Ag198      1.0     0.888594     0.889527     0.064856    Uiso  ? Ag
   Ag199      1.0     0.111066     0.111075     0.153982    Uiso  ? Ag
   Ag200      1.0     0.111210     0.444648     0.154081    Uiso  ? Ag
   Ag201      1.0     0.110838     0.778331     0.153943    Uiso  ? Ag
   Ag202      1.0     0.444432     0.111225     0.154307    Uiso  ? Ag
   Ag203      1.0     0.444363     0.444682     0.154103    Uiso  ? Ag
   Ag204      1.0     0.444955     0.777518     0.153969    Uiso  ? Ag
   Ag205      1.0     0.778081     0.111176     0.153989    Uiso  ? Ag
   Ag206      1.0     0.777688     0.444448     0.154304    Uiso  ? Ag
   Ag207      1.0     0.777663     0.777835     0.154241    Uiso  ? Ag
   I1         1.0     0.274225     0.116637     0.031571    Uiso  ? I
   I2         1.0     0.274728     0.449631     0.031653    Uiso  ? I
   I3         1.0     0.275013     0.783102     0.032144    Uiso  ? I
   I4         1.0     0.608230     0.116406     0.031721    Uiso  ? I
   I5         1.0     0.608206     0.449889     0.031907    Uiso  ? I
   I6         1.0     0.608082     0.783351     0.032014    Uiso  ? I
   I7         1.0     0.941081     0.116525     0.031653    Uiso  ? I
   I8         1.0     0.941219     0.450262     0.031682    Uiso  ? I
   I9         1.0     0.940890     0.783269     0.032090    Uiso  ? I
   I10        1.0     0.055371     0.225289     0.509962    Uiso  ? I
   I11        1.0     0.054955     0.558728     0.509558    Uiso  ? I
   I12        1.0     0.055443     0.892121     0.510017    Uiso  ? I
   I13        1.0     0.388246     0.225105     0.509939    Uiso  ? I
   I14        1.0     0.388651     0.558840     0.509946    Uiso  ? I
   I15        1.0     0.388509     0.892251     0.509694    Uiso  ? I
   I16        1.0     0.721898     0.225442     0.509663    Uiso  ? I
   I17        1.0     0.721487     0.558931     0.509479    Uiso  ? I
   I18        1.0     0.722158     0.891823     0.510031    Uiso  ? I
   I19        1.0     0.229261     0.210703     0.511479    Uiso  ? I
   I20        1.0     0.227918     0.546340     0.511722    Uiso  ? I
   I21        1.0     0.228203     0.879095     0.511652    Uiso  ? I
   I22        1.0     0.560994     0.212900     0.511736    Uiso  ? I
   I23        1.0     0.562128     0.544188     0.511174    Uiso  ? I
   I24        1.0     0.562375     0.878989     0.511353    Uiso  ? I
   I25        1.0     0.894811     0.212698     0.511302    Uiso  ? I
   I26        1.0     0.894731     0.546047     0.511511    Uiso  ? I
   I27        1.0     0.895266     0.878242     0.511162    Uiso  ? I
   I28        1.0     0.227467     0.064456     0.512137    Uiso  ? I
   I29        1.0     0.227861     0.397324     0.511983    Uiso  ? I
   I30        1.0     0.228711     0.731374     0.512090    Uiso  ? I
   I31        1.0     0.562054     0.064759     0.511805    Uiso  ? I
   I32        1.0     0.560471     0.397885     0.512504    Uiso  ? I
   I33        1.0     0.561567     0.730363     0.512511    Uiso  ? I
   I34        1.0     0.894708     0.063842     0.512463    Uiso  ? I
   I35        1.0     0.895434     0.397893     0.511853    Uiso  ? I
   I36        1.0     0.894405     0.731378     0.512470    Uiso  ? I
   I37        1.0     0.275678     0.280235     0.415869    Uiso  ? I
   I38        1.0     0.276087     0.613221     0.416193    Uiso  ? I
   I39        1.0     0.275737     0.947024     0.416188    Uiso  ? I
   I40        1.0     0.608880     0.280339     0.416316    Uiso  ? I
   I41        1.0     0.608834     0.613727     0.415853    Uiso  ? I
   I42        1.0     0.609358     0.946510     0.416194    Uiso  ? I
   I43        1.0     0.942152     0.280247     0.415770    Uiso  ? I
   I44        1.0     0.942161     0.613587     0.415771    Uiso  ? I
   I45        1.0     0.942856     0.946553     0.416237    Uiso  ? I
   I46        1.0     0.277056     0.111819     0.227421    Uiso  ? I
   I47        1.0     0.277260     0.445372     0.227301    Uiso  ? I
   I48        1.0     0.277449     0.778286     0.227340    Uiso  ? I
   I49        1.0     0.611141     0.111819     0.227399    Uiso  ? I
   I50        1.0     0.610886     0.444977     0.227374    Uiso  ? I
   I51        1.0     0.610960     0.778174     0.227288    Uiso  ? I
   I52        1.0     0.944335     0.111412     0.227152    Uiso  ? I
   I53        1.0     0.944085     0.444959     0.227328    Uiso  ? I
   I54        1.0     0.944326     0.778292     0.227368    Uiso  ? I
   I55        1.0     0.223532     0.054879     0.131306    Uiso  ? I
   I56        1.0     0.223645     0.388271     0.131329    Uiso  ? I
   I57        1.0     0.223249     0.721601     0.131012    Uiso  ? I
   I58        1.0     0.556603     0.054996     0.131143    Uiso  ? I
   I59        1.0     0.556508     0.388457     0.131006    Uiso  ? I
   I60        1.0     0.557141     0.721407     0.131209    Uiso  ? I
   I61        1.0     0.890267     0.054564     0.131238    Uiso  ? I
   I62        1.0     0.889913     0.388567     0.131155    Uiso  ? I
   I63        1.0     0.889958     0.721642     0.131232    Uiso  ? I
   I64        1.0     0.222241     0.222283     0.133848    Uiso  ? I
   I65        1.0     0.222309     0.556079     0.133683    Uiso  ? I
   I66        1.0     0.222638     0.888857     0.134199    Uiso  ? I
   I67        1.0     0.556088     0.222269     0.133759    Uiso  ? I
   I68        1.0     0.555872     0.555788     0.134371    Uiso  ? I
   I69        1.0     0.555419     0.889511     0.134183    Uiso  ? I
   I70        1.0     0.889250     0.222576     0.134268    Uiso  ? I
   I71        1.0     0.889589     0.555516     0.134186    Uiso  ? I
   I72        1.0     0.889105     0.888779     0.134162    Uiso  ? I
   I73        1.0     0.277967     0.278814     0.226920    Uiso  ? I
   I74        1.0     0.277575     0.612333     0.227049    Uiso  ? I
   I75        1.0     0.278065     0.945031     0.227342    Uiso  ? I
   I76        1.0     0.611310     0.278612     0.227399    Uiso  ? I
   I77        1.0     0.611352     0.611529     0.227373    Uiso  ? I
   I78        1.0     0.610994     0.945293     0.227437    Uiso  ? I
   I79        1.0     0.945028     0.278158     0.227071    Uiso  ? I
   I80        1.0     0.944801     0.611866     0.227108    Uiso  ? I
   I81        1.0     0.944740     0.944949     0.227315    Uiso  ? I
   I82        1.0     0.110135     0.278655     0.227406    Uiso  ? I
   I83        1.0     0.110117     0.612560     0.227058    Uiso  ? I
   I84        1.0     0.110398     0.945036     0.227386    Uiso  ? I
   I85        1.0     0.443254     0.278823     0.226936    Uiso  ? I
   I86        1.0     0.443482     0.611837     0.227236    Uiso  ? I
   I87        1.0     0.443852     0.945389     0.227422    Uiso  ? I
   I88        1.0     0.777283     0.277938     0.227320    Uiso  ? I
   I89        1.0     0.777172     0.611532     0.227302    Uiso  ? I
   I90        1.0     0.777068     0.945085     0.227334    Uiso  ? I
   I91        1.0     0.110170     0.112584     0.224329    Uiso  ? I
   I92        1.0     0.110139     0.446364     0.224343    Uiso  ? I
   I93        1.0     0.110487     0.779416     0.224147    Uiso  ? I
   I94        1.0     0.443813     0.112417     0.224493    Uiso  ? I
   I95        1.0     0.443749     0.445965     0.224334    Uiso  ? I
   I96        1.0     0.443572     0.779290     0.224302    Uiso  ? I
   I97        1.0     0.777184     0.112620     0.224325    Uiso  ? I
   I98        1.0     0.776982     0.446017     0.224504    Uiso  ? I
   I99        1.0     0.777156     0.779226     0.224461    Uiso  ? I
   I100       1.0     0.041923     0.064898     0.511832    Uiso  ? I
   I101       1.0     0.043574     0.396982     0.512118    Uiso  ? I
   I102       1.0     0.043413     0.731589     0.512457    Uiso  ? I
   I103       1.0     0.377224     0.063929     0.512066    Uiso  ? I
   I104       1.0     0.375179     0.398122     0.511726    Uiso  ? I
   I105       1.0     0.377008     0.730799     0.512100    Uiso  ? I
   I106       1.0     0.709948     0.064304     0.512048    Uiso  ? I
   I107       1.0     0.710211     0.398175     0.512377    Uiso  ? I
   I108       1.0     0.708979     0.731357     0.511781    Uiso  ? I
   I109       1.0     0.221385     0.224064     0.320891    Uiso  ? I
   I110       1.0     0.221417     0.557207     0.321063    Uiso  ? I
   I111       1.0     0.221617     0.890498     0.321278    Uiso  ? I
   I112       1.0     0.554581     0.224177     0.320881    Uiso  ? I
   I113       1.0     0.554855     0.556757     0.321199    Uiso  ? I
   I114       1.0     0.554917     0.890572     0.321355    Uiso  ? I
   I115       1.0     0.888217     0.223712     0.320945    Uiso  ? I
   I116       1.0     0.888522     0.556813     0.321054    Uiso  ? I
   I117       1.0     0.888195     0.890412     0.321335    Uiso  ? I
   I118       1.0     0.055202     0.057012     0.320849    Uiso  ? I
   I119       1.0     0.055314     0.390425     0.320761    Uiso  ? I
   I120       1.0     0.055188     0.723850     0.320822    Uiso  ? I
   I121       1.0     0.388829     0.056962     0.320816    Uiso  ? I
   I122       1.0     0.388830     0.390359     0.320669    Uiso  ? I
   I123       1.0     0.388513     0.723938     0.320743    Uiso  ? I
   I124       1.0     0.721896     0.057043     0.320827    Uiso  ? I
   I125       1.0     0.722296     0.390068     0.320493    Uiso  ? I
   I126       1.0     0.721903     0.723788     0.320576    Uiso  ? I
   I127       1.0     0.115494     0.276079     0.031568    Uiso  ? I
   I128       1.0     0.115997     0.609812     0.031514    Uiso  ? I
   I129       1.0     0.115996     0.943470     0.031693    Uiso  ? I
   I130       1.0     0.449342     0.276479     0.031741    Uiso  ? I
   I131       1.0     0.449540     0.609437     0.031784    Uiso  ? I
   I132       1.0     0.449040     0.943316     0.031882    Uiso  ? I
   I133       1.0     0.782827     0.276129     0.031908    Uiso  ? I
   I134       1.0     0.782548     0.609614     0.031850    Uiso  ? I
   I135       1.0     0.782550     0.942892     0.031802    Uiso  ? I
   I136       1.0     0.274893     0.275682     0.031669    Uiso  ? I
   I137       1.0     0.275157     0.608969     0.031267    Uiso  ? I
   I138       1.0     0.275570     0.941984     0.031975    Uiso  ? I
   I139       1.0     0.609137     0.275462     0.031444    Uiso  ? I
   I140       1.0     0.608619     0.608576     0.031891    Uiso  ? I
   I141       1.0     0.608534     0.942244     0.031814    Uiso  ? I
   I142       1.0     0.941172     0.276036     0.031885    Uiso  ? I
   I143       1.0     0.941605     0.608830     0.031489    Uiso  ? I
   I144       1.0     0.941463     0.942525     0.031576    Uiso  ? I
   I145       1.0     0.220999     0.056989     0.320824    Uiso  ? I
   I146       1.0     0.220814     0.390354     0.320679    Uiso  ? I
   I147       1.0     0.221092     0.723576     0.320940    Uiso  ? I
   I148       1.0     0.554566     0.056565     0.320776    Uiso  ? I
   I149       1.0     0.554353     0.390054     0.320876    Uiso  ? I
   I150       1.0     0.554281     0.723651     0.320471    Uiso  ? I
   I151       1.0     0.887996     0.056682     0.320697    Uiso  ? I
   I152       1.0     0.887584     0.389941     0.320587    Uiso  ? I
   I153       1.0     0.887562     0.723847     0.320751    Uiso  ? I
   I154       1.0     0.055729     0.222884     0.322262    Uiso  ? I
   I155       1.0     0.055384     0.556631     0.322002    Uiso  ? I
   I156       1.0     0.055020     0.889916     0.322145    Uiso  ? I
   I157       1.0     0.388583     0.222770     0.321819    Uiso  ? I
   I158       1.0     0.388191     0.556512     0.321783    Uiso  ? I
   I159       1.0     0.388489     0.889841     0.321963    Uiso  ? I
   I160       1.0     0.721772     0.222782     0.322308    Uiso  ? I
   I161       1.0     0.721715     0.556530     0.322260    Uiso  ? I
   I162       1.0     0.722158     0.889659     0.321900    Uiso  ? I
   I163       1.0     0.277231     0.112389     0.414255    Uiso  ? I
   I164       1.0     0.276695     0.446090     0.414329    Uiso  ? I
   I165       1.0     0.276538     0.779248     0.414803    Uiso  ? I
   I166       1.0     0.610491     0.112673     0.414235    Uiso  ? I
   I167       1.0     0.610287     0.445706     0.414400    Uiso  ? I
   I168       1.0     0.610113     0.778501     0.414501    Uiso  ? I
   I169       1.0     0.943432     0.112037     0.414512    Uiso  ? I
   I170       1.0     0.943145     0.445879     0.414378    Uiso  ? I
   I171       1.0     0.943617     0.778906     0.414817    Uiso  ? I
   I172       1.0     0.110690     0.111463     0.416751    Uiso  ? I
   I173       1.0     0.110480     0.444521     0.416688    Uiso  ? I
   I174       1.0     0.110802     0.777444     0.416624    Uiso  ? I
   I175       1.0     0.444353     0.111487     0.416660    Uiso  ? I
   I176       1.0     0.444415     0.444608     0.416630    Uiso  ? I
   I177       1.0     0.443891     0.777517     0.416569    Uiso  ? I
   I178       1.0     0.777610     0.111462     0.416696    Uiso  ? I
   I179       1.0     0.777072     0.444306     0.416525    Uiso  ? I
   I180       1.0     0.777647     0.777481     0.416667    Uiso  ? I
   I181       1.0     0.110821     0.279797     0.416154    Uiso  ? I
   I182       1.0     0.110868     0.613254     0.416079    Uiso  ? I
   I183       1.0     0.110660     0.946431     0.415997    Uiso  ? I
   I184       1.0     0.444133     0.280044     0.415754    Uiso  ? I
   I185       1.0     0.444193     0.613103     0.415531    Uiso  ? I
   I186       1.0     0.444118     0.946546     0.416021    Uiso  ? I
   I187       1.0     0.777612     0.280096     0.415703    Uiso  ? I
   I188       1.0     0.777534     0.612848     0.415637    Uiso  ? I
   I189       1.0     0.777126     0.946712     0.416025    Uiso  ? I
   I190       1.0     0.055083     0.054808     0.131169    Uiso  ? I
   I191       1.0     0.055187     0.388524     0.130802    Uiso  ? I
   I192       1.0     0.055175     0.721727     0.130937    Uiso  ? I
   I193       1.0     0.388353     0.055259     0.131029    Uiso  ? I
   I194       1.0     0.388217     0.388507     0.131202    Uiso  ? I
   I195       1.0     0.388384     0.721805     0.131295    Uiso  ? I
   I196       1.0     0.721609     0.055199     0.131201    Uiso  ? I
   I197       1.0     0.721716     0.388350     0.131238    Uiso  ? I
   I198       1.0     0.721613     0.721659     0.131286    Uiso  ? I
   I199       1.0     0.055872     0.223193     0.130639    Uiso  ? I
   I200       1.0     0.055769     0.556450     0.130115    Uiso  ? I
   I201       1.0     0.055405     0.890077     0.130182    Uiso  ? I
   I202       1.0     0.389025     0.223001     0.130370    Uiso  ? I
   I203       1.0     0.388805     0.556551     0.130369    Uiso  ? I
   I204       1.0     0.389023     0.889778     0.130903    Uiso  ? I
   I205       1.0     0.721820     0.223403     0.130848    Uiso  ? I
   I206       1.0     0.722455     0.556473     0.130782    Uiso  ? I
   I207       1.0     0.721991     0.889988     0.130893    Uiso  ? I
   O1         1.0     0.107984     0.284546     0.582682    Uiso  ? O
   O2         1.0     0.111826     0.617909     0.582802    Uiso  ? O
   O3         1.0     0.112102     0.946909     0.582759    Uiso  ? O
   O4         1.0     0.445450     0.280381     0.582746    Uiso  ? O
   O5         1.0     0.441594     0.617866     0.582778    Uiso  ? O
   O6         1.0     0.445094     0.950773     0.582805    Uiso  ? O
   O7         1.0     0.778571     0.284259     0.582700    Uiso  ? O
   O8         1.0     0.779378     0.613359     0.582730    Uiso  ? O
   O9         1.0     0.774036     0.951757     0.582740    Uiso  ? O
   O10        1.0     0.111311     0.117792     0.582772    Uiso  ? O
   O11        1.0     0.112104     0.446398     0.582861    Uiso  ? O
   O12        1.0     0.108055     0.784648     0.582833    Uiso  ? O
   O13        1.0     0.441330     0.117934     0.582800    Uiso  ? O
   O14        1.0     0.444364     0.451254     0.582751    Uiso  ? O
   O15        1.0     0.445987     0.779456     0.582815    Uiso  ? O
   O16        1.0     0.778547     0.113432     0.582914    Uiso  ? O
   O17        1.0     0.774719     0.451070     0.582782    Uiso  ? O
   O18        1.0     0.778457     0.784402     0.582696    Uiso  ? O
   O19        1.0     0.279187     0.112845     0.583133    Uiso  ? O
   O20        1.0     0.273089     0.451715     0.583154    Uiso  ? O
   O21        1.0     0.278990     0.784266     0.583100    Uiso  ? O
   O22        1.0     0.612045     0.118256     0.583053    Uiso  ? O
   O23        1.0     0.612325     0.446441     0.583148    Uiso  ? O
   O24        1.0     0.607307     0.784756     0.583114    Uiso  ? O
   O25        1.0     0.940169     0.118231     0.583189    Uiso  ? O
   O26        1.0     0.945518     0.450920     0.583127    Uiso  ? O
   O27        1.0     0.945655     0.779782     0.583215    Uiso  ? O
   O28        1.0     0.332173     0.172230     0.602767    Uiso  ? O
   O29        1.0     0.332643     0.504487     0.602774    Uiso  ? O
   O30        1.0     0.333633     0.838712     0.602603    Uiso  ? O
   O31        1.0     0.666242     0.173108     0.602582    Uiso  ? O
   O32        1.0     0.665661     0.505457     0.602836    Uiso  ? O
   O33        1.0     0.666568     0.837958     0.602724    Uiso  ? O
   O34        1.0     0.999598     0.171123     0.602854    Uiso  ? O
   O35        1.0     0.999912     0.505641     0.602572    Uiso  ? O
   O36        1.0     0.998932     0.838912     0.602820    Uiso  ? O
   O37        1.0     0.166295     0.172317     0.602653    Uiso  ? O
   O38        1.0     0.164263     0.506218     0.602729    Uiso  ? O
   O39        1.0     0.166722     0.837861     0.602803    Uiso  ? O
   O40        1.0     0.499868     0.171321     0.602821    Uiso  ? O
   O41        1.0     0.499443     0.505647     0.602687    Uiso  ? O
   O42        1.0     0.498490     0.838936     0.602723    Uiso  ? O
   O43        1.0     0.831333     0.172558     0.602724    Uiso  ? O
   O44        1.0     0.833359     0.504365     0.602806    Uiso  ? O
   O45        1.0     0.832887     0.839410     0.602683    Uiso  ? O
   O46        1.0     0.164956     0.005940     0.602825    Uiso  ? O
   O47        1.0     0.166863     0.337434     0.602798    Uiso  ? O
   O48        1.0     0.166790     0.672305     0.602702    Uiso  ? O
   O49        1.0     0.499504     0.005651     0.602675    Uiso  ? O
   O50        1.0     0.498248     0.339423     0.602792    Uiso  ? O
   O51        1.0     0.500794     0.670495     0.602812    Uiso  ? O
   O52        1.0     0.833297     0.004399     0.602755    Uiso  ? O
   O53        1.0     0.833252     0.338856     0.602689    Uiso  ? O
   O54        1.0     0.831872     0.672610     0.602788    Uiso  ? O
   O55        1.0     0.333130     0.003990     0.602703    Uiso  ? O
   O56        1.0     0.333104     0.338972     0.602677    Uiso  ? O
   O57        1.0     0.332417     0.671953     0.602791    Uiso  ? O
   O58        1.0     0.664885     0.006085     0.602799    Uiso  ? O
   O59        1.0     0.666770     0.337615     0.602709    Uiso  ? O
   O60        1.0     0.667248     0.671927     0.602698    Uiso  ? O
   O61        1.0     0.999905     0.005460     0.602631    Uiso  ? O
   O62        1.0     0.998953     0.338627     0.602820    Uiso  ? O
   O63        1.0     0.000013     0.670933     0.602727    Uiso  ? O
   O64        1.0     0.278615     0.284043     0.582652    Uiso  ? O
   O65        1.0     0.278988     0.613533     0.582756    Uiso  ? O
   O66        1.0     0.273976     0.951091     0.582824    Uiso  ? O
   O67        1.0     0.607215     0.285343     0.582789    Uiso  ? O
   O68        1.0     0.612636     0.617148     0.582696    Uiso  ? O
   O69        1.0     0.611778     0.947197     0.582821    Uiso  ? O
   O70        1.0     0.945510     0.280176     0.582804    Uiso  ? O
   O71        1.0     0.940922     0.618050     0.582928    Uiso  ? O
   O72        1.0     0.945191     0.950728     0.582745    Uiso  ? O
   H1         1.0     0.237840     0.135502     0.592223    Uiso  ? H
   H2         1.0     0.295825     0.410449     0.592332    Uiso  ? H
   H3         1.0     0.297729     0.743118     0.592481    Uiso  ? H
   H4         1.0     0.630812     0.077112     0.592469    Uiso  ? H
   H5         1.0     0.571005     0.469051     0.592290    Uiso  ? H
   H6         1.0     0.630180     0.743441     0.592240    Uiso  ? H
   H7         1.0     0.962794     0.076932     0.592355    Uiso  ? H
   H8         1.0     0.964385     0.409731     0.592509    Uiso  ? H
   H9         1.0     0.904377     0.802593     0.592385    Uiso  ? H
   H10        1.0     0.297840     0.135512     0.592270    Uiso  ? H
   H11        1.0     0.295649     0.470484     0.592257    Uiso  ? H
   H12        1.0     0.237771     0.803168     0.592432    Uiso  ? H
   H13        1.0     0.570849     0.137093     0.592401    Uiso  ? H
   H14        1.0     0.631046     0.468997     0.592359    Uiso  ? H
   H15        1.0     0.629911     0.803545     0.592149    Uiso  ? H
   H16        1.0     0.962800     0.136871     0.592378    Uiso  ? H
   H17        1.0     0.904355     0.469691     0.592527    Uiso  ? H
   H18        1.0     0.964548     0.802223     0.592351    Uiso  ? H
   H19        1.0     0.164273     0.342518     0.628474    Uiso  ? H
   H20        1.0     0.164318     0.669565     0.628371    Uiso  ? H
   H21        1.0     0.170002     0.003415     0.628502    Uiso  ? H
   H22        1.0     0.503335     0.336764     0.628465    Uiso  ? H
   H23        1.0     0.497838     0.675952     0.628456    Uiso  ? H
   H24        1.0     0.496994     0.002891     0.628336    Uiso  ? H
   H25        1.0     0.830620     0.336200     0.628347    Uiso  ? H
   H26        1.0     0.836687     0.669819     0.628479    Uiso  ? H
   H27        1.0     0.830547     0.009553     0.628421    Uiso  ? H
   H28        1.0     0.162477     0.170449     0.628276    Uiso  ? H
   H29        1.0     0.169103     0.503344     0.628417    Uiso  ? H
   H30        1.0     0.162917     0.843016     0.628451    Uiso  ? H
   H31        1.0     0.496009     0.176462     0.628472    Uiso  ? H
   H32        1.0     0.495494     0.503822     0.628307    Uiso  ? H
   H33        1.0     0.503444     0.836092     0.628405    Uiso  ? H
   H34        1.0     0.835982     0.169754     0.628420    Uiso  ? H
   H35        1.0     0.829553     0.509546     0.628455    Uiso  ? H
   H36        1.0     0.828969     0.837543     0.628295    Uiso  ? H
   H37        1.0     0.297475     0.242359     0.591449    Uiso  ? H
   H38        1.0     0.297927     0.636451     0.591293    Uiso  ? H
   H39        1.0     0.297102     0.909386     0.591631    Uiso  ? H
   H40        1.0     0.630277     0.243603     0.591532    Uiso  ? H
   H41        1.0     0.631358     0.575469     0.591532    Uiso  ? H
   H42        1.0     0.570190     0.970153     0.591730    Uiso  ? H
   H43        1.0     0.904018     0.303215     0.591836    Uiso  ? H
   H44        1.0     0.963998     0.576311     0.591673    Uiso  ? H
   H45        1.0     0.963991     0.909057     0.591561    Uiso  ? H
   H46        1.0     0.069527     0.136553     0.591424    Uiso  ? H
   H47        1.0     0.130508     0.469847     0.591336    Uiso  ? H
   H48        1.0     0.131217     0.803396     0.591252    Uiso  ? H
   H49        1.0     0.464584     0.136571     0.591227    Uiso  ? H
   H50        1.0     0.402544     0.469999     0.591321    Uiso  ? H
   H51        1.0     0.464540     0.802770     0.591296    Uiso  ? H
   H52        1.0     0.797327     0.136535     0.591399    Uiso  ? H
   H53        1.0     0.797925     0.469746     0.591224    Uiso  ? H
   H54        1.0     0.736639     0.803176     0.591260    Uiso  ? H
   H55        1.0     0.004340     0.334504     0.628459    Uiso  ? H
   H56        1.0     0.997565     0.675721     0.628420    Uiso  ? H
   H57        1.0     0.998569     0.001386     0.628267    Uiso  ? H
   H58        1.0     0.331645     0.334833     0.628299    Uiso  ? H
   H59        1.0     0.337537     0.667929     0.628446    Uiso  ? H
   H60        1.0     0.330645     0.008688     0.628399    Uiso  ? H
   H61        1.0     0.664340     0.342352     0.628405    Uiso  ? H
   H62        1.0     0.665799     0.667859     0.628325    Uiso  ? H
   H63        1.0     0.670124     0.002427     0.628451    Uiso  ? H
   H64        1.0     0.144816     0.381351     0.595346    Uiso  ? H
   H65        1.0     0.144675     0.650567     0.595145    Uiso  ? H
   H66        1.0     0.208864     0.983953     0.595366    Uiso  ? H
   H67        1.0     0.542139     0.317771     0.595294    Uiso  ? H
   H68        1.0     0.478728     0.714287     0.595176    Uiso  ? H
   H69        1.0     0.477540     0.983789     0.595099    Uiso  ? H
   H70        1.0     0.811367     0.316934     0.595088    Uiso  ? H
   H71        1.0     0.875820     0.650703     0.595433    Uiso  ? H
   H72        1.0     0.811159     0.048284     0.595285    Uiso  ? H
   H73        1.0     0.144185     0.150737     0.594975    Uiso  ? H
   H74        1.0     0.208487     0.484139     0.595398    Uiso  ? H
   H75        1.0     0.144693     0.881616     0.595263    Uiso  ? H
   H76        1.0     0.477926     0.215071     0.595265    Uiso  ? H
   H77        1.0     0.477235     0.484196     0.594943    Uiso  ? H
   H78        1.0     0.542686     0.816967     0.595335    Uiso  ? H
   H79        1.0     0.875558     0.150520     0.595400    Uiso  ? H
   H80        1.0     0.811638     0.548128     0.595262    Uiso  ? H
   H81        1.0     0.811024     0.817652     0.594916    Uiso  ? H
   H82        1.0     0.130079     0.076353     0.591907    Uiso  ? H
   H83        1.0     0.070267     0.469490     0.591455    Uiso  ? H
   H84        1.0     0.130999     0.743135     0.591836    Uiso  ? H
   H85        1.0     0.464094     0.076438     0.591841    Uiso  ? H
   H86        1.0     0.463057     0.409828     0.591912    Uiso  ? H
   H87        1.0     0.404182     0.802634     0.591422    Uiso  ? H
   H88        1.0     0.736728     0.136814     0.591494    Uiso  ? H
   H89        1.0     0.797707     0.409518     0.591735    Uiso  ? H
   H90        1.0     0.797164     0.743015     0.591908    Uiso  ? H
   H91        1.0     0.130827     0.303230     0.591700    Uiso  ? H
   H92        1.0     0.070116     0.636771     0.591612    Uiso  ? H
   H93        1.0     0.130585     0.969942     0.591750    Uiso  ? H
   H94        1.0     0.403591     0.303480     0.591238    Uiso  ? H
   H95        1.0     0.464639     0.636382     0.591728    Uiso  ? H
   H96        1.0     0.403354     0.969460     0.591535    Uiso  ? H
   H97        1.0     0.797149     0.242679     0.591710    Uiso  ? H
   H98        1.0     0.797872     0.636411     0.591697    Uiso  ? H
   H99        1.0     0.797205     0.970171     0.591641    Uiso  ? H
   H100       1.0     0.042641     0.316948     0.595155    Uiso  ? H
   H101       1.0     0.977866     0.715161     0.595397    Uiso  ? H
   H102       1.0     0.978092     0.983593     0.594989    Uiso  ? H
   H103       1.0     0.311435     0.317022     0.594928    Uiso  ? H
   H104       1.0     0.376211     0.650191     0.595274    Uiso  ? H
   H105       1.0     0.311179     0.048213     0.595382    Uiso  ? H
   H106       1.0     0.644629     0.381829     0.595377    Uiso  ? H
   H107       1.0     0.645460     0.650056     0.594993    Uiso  ? H
   H108       1.0     0.708621     0.984341     0.595212    Uiso  ? H
   H109       1.0     0.977917     0.214882     0.595284    Uiso  ? H
   H110       1.0     0.977810     0.483568     0.595170    Uiso  ? H
   H111       1.0     0.042666     0.817237     0.595225    Uiso  ? H
   H112       1.0     0.375921     0.150581     0.595195    Uiso  ? H
   H113       1.0     0.311147     0.548239     0.595217    Uiso  ? H
   H114       1.0     0.311556     0.816644     0.595125    Uiso  ? H
   H115       1.0     0.644151     0.151005     0.595162    Uiso  ? H
   H116       1.0     0.709365     0.483708     0.595190    Uiso  ? H
   H117       1.0     0.644687     0.881702     0.595182    Uiso  ? H
   H118       1.0     0.130993     0.242797     0.591387    Uiso  ? H
   H119       1.0     0.130491     0.576304     0.591768    Uiso  ? H
   H120       1.0     0.070201     0.970102     0.591195    Uiso  ? H
   H121       1.0     0.463961     0.303426     0.591684    Uiso  ? H
   H122       1.0     0.464540     0.576069     0.591431    Uiso  ? H
   H123       1.0     0.464003     0.909147     0.591759    Uiso  ? H
   H124       1.0     0.736870     0.303273     0.591542    Uiso  ? H
   H125       1.0     0.737505     0.636463     0.591236    Uiso  ? H
   H126       1.0     0.796990     0.909953     0.591377    Uiso  ? H
   H127       1.0     0.237195     0.302741     0.591814    Uiso  ? H
   H128       1.0     0.237474     0.636633     0.591754    Uiso  ? H
   H129       1.0     0.297084     0.969822     0.591394    Uiso  ? H
   H130       1.0     0.630452     0.303925     0.591379    Uiso  ? H
   H131       1.0     0.571212     0.635928     0.591889    Uiso  ? H
   H132       1.0     0.630360     0.970493     0.591280    Uiso  ? H
   H133       1.0     0.964440     0.303140     0.591280    Uiso  ? H
   H134       1.0     0.964079     0.636746     0.591488    Uiso  ? H
   H135       1.0     0.903708     0.969543     0.591791    Uiso  ? H
   H136       1.0     0.998019     0.176419     0.628504    Uiso  ? H
   H137       1.0     0.997669     0.502991     0.628255    Uiso  ? H
   H138       1.0     0.004270     0.837150     0.628471    Uiso  ? H
   H139       1.0     0.337452     0.170388     0.628421    Uiso  ? H
   H140       1.0     0.331073     0.509666     0.628429    Uiso  ? H
   H141       1.0     0.331206     0.836032     0.628273    Uiso  ? H
   H142       1.0     0.663809     0.170589     0.628261    Uiso  ? H
   H143       1.0     0.671075     0.503634     0.628480    Uiso  ? H
   H144       1.0     0.664930     0.843150     0.628375    Uiso  ? H
