# Supplementary material for: Surface reconstructions govern ice nucleation on silver iodide
Source: Sci Adv. 2025 Oct 31;11(44):eaea2378. doi: 10.1126/sciadv.aea2378 (PMC12577688; doi:10.1126/sciadv.aea2378)
Supplement: Supplementary file 2 — Data S1 to S3 [file sciadv.aea2378_data_s1_to_s3.zip › aea2378_data_s3.cif]

data_AgI
_audit_creation_date               2025-03-04
_audit_creation_method
;
Olex2 1.5-alpha
(compiled 2024.02.16 svn.r378c4104 for OlexSys, GUI svn.r6928)
;
loop_
  _audit_author_name
  _audit_author_email
  _audit_author_address
 'Ralf, B.' '' 'Bielefeld University'
 'Stammler, G.' '' 'Bielefeld University'

_audit_contact_author_address      ?
_audit_contact_author_email        ?
_audit_contact_author_name         ''
_audit_contact_author_phone        ?
_publ_contact_author_id_orcid      ?
_publ_section_references
;
Bourhis, L.J., Dolomanov, O.V., Gildea, R.J., Howard, J.A.K., Puschmann, H.
 (2015). Acta Cryst. A71, 59-75.

Dolomanov, O.V., Bourhis, L.J., Gildea, R.J, Howard, J.A.K. & Puschmann, H.
 (2009), J. Appl. Cryst. 42, 339-341.

Sheldrick, G.M. (2015). Acta Cryst. A71, 3-8.
;
_chemical_formula_moiety           'Ag I'
_chemical_formula_sum              'Ag I'
_chemical_formula_weight           234.773
_chemical_absolute_configuration   ad
_chemical_oxdiff_formula           'Ag1 I1 '
loop_
  _atom_type_symbol
  _atom_type_scat_dispersion_real
  _atom_type_scat_dispersion_imag
  _atom_type_scat_Cromer_Mann_a1
  _atom_type_scat_Cromer_Mann_a2
  _atom_type_scat_Cromer_Mann_a3
  _atom_type_scat_Cromer_Mann_a4
  _atom_type_scat_Cromer_Mann_b1
  _atom_type_scat_Cromer_Mann_b2
  _atom_type_scat_Cromer_Mann_b3
  _atom_type_scat_Cromer_Mann_b4
  _atom_type_scat_Cromer_Mann_c
  _atom_type_scat_source
  _atom_type_scat_dispersion_source
 Ag -0.87490 1.10631 19.28080 16.68850 4.80450 1.04630 0.64460 7.47260 24.66050
 99.81560 5.17900 'International Tables Volume C Table 6.1.1.4 (pp. 500-502)'
 'Brennan, Cowan, Rev. Sci. Instrum., 1992, 63, 850'
 I -0.43777 1.82087 20.14720 18.99490 7.51380 2.27350 4.34700 0.38140 27.76600
 66.87760 4.07120 'International Tables Volume C Table 6.1.1.4 (pp. 500-502)'
 'Brennan, Cowan, Rev. Sci. Instrum., 1992, 63, 850'

_space_group_crystal_system        'hexagonal'
_space_group_IT_number             186
_space_group_name_H-M_alt          'P 63 m c'
_space_group_name_Hall             ' P 6c -2c'
loop_
  _space_group_symop_id
  _space_group_symop_operation_xyz
 1 x,y,z
 2 x-y,x,z+1/2
 3 y,-x+y,z+1/2
 4 -y,x-y,z
 5 -x+y,-x,z
 6 -x,-y,z+1/2
 7 -x+y,y,z
 8 x,x-y,z
 9 -y,-x,z
 10 y,x,z+1/2
 11 x-y,-y,z+1/2
 12 -x,-x+y,z+1/2

_symmetry_Int_Tables_number        186
_cell_length_a                     4.59637(17)
_cell_length_b                     4.59637(17)
_cell_length_c                     7.5176(3)
_cell_angle_alpha                  90
_cell_angle_beta                   90
_cell_angle_gamma                  120
_cell_volume                       137.544(9)
_cell_formula_units_Z              2
_cell_measurement_reflns_used      7262
_cell_measurement_temperature      292(2)
_cell_measurement_theta_max        38.1510
_cell_measurement_theta_min        5.1260
_exptl_absorpt_coefficient_mu      18.160
_exptl_absorpt_correction_T_max    0.343
_exptl_absorpt_correction_T_min    0.074
_exptl_absorpt_correction_type     gaussian
_exptl_absorpt_process_details
;
CrysAlisPro 1.171.43.128a (Rigaku Oxford Diffraction, 2024)
Numerical absorption correction based on gaussian integration over
a multifaceted crystal model
Spherical absorption correction
using equivalent radius and absorption coefficient.
Empirical absorption correction using spherical harmonics,
implemented in SCALE3 ABSPACK scaling algorithm.
;
_exptl_crystal_colour              'clear colourless'
_exptl_crystal_colour_lustre       clear
_exptl_crystal_colour_primary      colourless
_exptl_crystal_density_diffrn      5.669
_exptl_crystal_description         pyramid
_exptl_crystal_F_000               197.511
loop_
  _exptl_crystal_face_index_h
  _exptl_crystal_face_index_k
  _exptl_crystal_face_index_l
  _exptl_crystal_face_perp_dist
 -1 1 1 0.0921
 1 -1 1 0.0758
 1 0 1 0.0632
 0 0 -1 0.0541
 0 1 1 0.0721
 0 -1 1 0.0917
 -1 0 1 0.1068

_exptl_crystal_preparation         ?
_exptl_crystal_size_max            0.25
_exptl_crystal_size_mid            0.24
_exptl_crystal_size_min            0.21
loop_
  _exptl_oxdiff_crystal_face_indexfrac_h
  _exptl_oxdiff_crystal_face_indexfrac_k
  _exptl_oxdiff_crystal_face_indexfrac_l
  _exptl_oxdiff_crystal_face_x
  _exptl_oxdiff_crystal_face_y
  _exptl_oxdiff_crystal_face_z
 -1.0000 0.9995 1.0000 -0.0483 -0.0303 0.1933
 0.9997 -0.9975 1.0009 -0.1270 0.0734 -0.1380
 0.9998 0.0006 0.9996 -0.1535 -0.0956 -0.0893
 -0.0000 -0.0002 -0.9998 0.0876 -0.0217 -0.0276
 0.0005 0.9994 0.9993 -0.1141 -0.1476 0.0763
 -0.0002 -0.9994 0.9996 -0.0610 0.1909 -0.0212
 -0.9995 -0.0006 0.9993 -0.0217 0.1389 0.1444

_diffrn_reflns_av_R_equivalents    0.0618
_diffrn_reflns_av_unetI/netI       0.0133
_diffrn_reflns_Laue_measured_fraction_full  1.0000
_diffrn_reflns_Laue_measured_fraction_max  1.0000
_diffrn_reflns_limit_h_max         8
_diffrn_reflns_limit_h_min         -8
_diffrn_reflns_limit_k_max         7
_diffrn_reflns_limit_k_min         -8
_diffrn_reflns_limit_l_max         13
_diffrn_reflns_limit_l_min         -13
_diffrn_reflns_number              11208
_diffrn_reflns_point_group_measured_fraction_full  1.0000
_diffrn_reflns_point_group_measured_fraction_max  0.9942
_diffrn_reflns_theta_full          25.2417
_diffrn_reflns_theta_max           39.02
_diffrn_reflns_theta_min           5.12
_diffrn_ambient_environment        air
_diffrn_ambient_temperature        292(2)
_diffrn_detector                   'CCD plate'
_diffrn_detector_area_resol_mean   5.1773
_diffrn_detector_type              Atlas
_diffrn_measured_fraction_theta_full  1.0000
_diffrn_measured_fraction_theta_max  1.0000
_diffrn_measurement_details
;
List of Runs (angles in degrees, time in seconds):

  # Type    Start    End  Width  t~exp~   \w     \q     \k     \f   Frames
--------------------------------------------------------------------------
  1  \w    -75.00  14.00   1.00   11.00    --  -33.32 102.00  37.00   89
  2  \w    -14.00  75.00   1.00   11.00    --   33.94-102.00 -65.00   89
  3  \w    -58.00  41.00   1.00   11.00    --  -33.32  38.00  30.00   99
  4  \w      6.00 106.00   1.00   11.00    --   33.94  57.00 -90.00  100
  5  \w     -3.00  29.00   1.00   11.00    --   33.94  90.00 -44.89   32
  6  \w     -4.00  23.00   1.00   11.00    --   33.94  92.00 114.04   27
  7  \w    -40.00  58.00   1.00   11.00    --   33.94 -38.00  90.00   98
  8  \w     -4.00  24.00   1.00   11.00    --   33.94  91.00-135.01   28
  9  \w      6.00 106.00   1.00   11.00    --   33.94  57.00 150.00  100
 10  \w      9.00 108.00   1.00   11.00    --   33.94  38.00 -30.00   99
 11  \w    -54.00 122.00   1.00   11.00    --   33.94   0.00-150.00  176
 12  \w    -54.00 122.00   1.00   11.00    --   33.94   0.00-150.00  176
 13  \w    -15.00  74.00   1.00   11.00    --   33.94 -99.00-150.00   89
 14  \w      6.00 106.00   1.00   11.00    --   33.94  57.00  30.00  100
 15  \w   -120.00 -37.00   1.00   11.00    --  -33.32 178.00   0.00   83
 16  \w     -4.00  23.00   1.00   11.00    --   33.94  92.00 136.10   27
 17  \w    -54.00  18.00   1.00   11.00    --   33.94   0.00-120.00   72
 18  \w      9.00 108.00   1.00   11.00    --   33.94  38.00  60.00   99
 19  \w    -54.00 122.00   1.00   11.00    --   33.94   0.00-180.00  176
 20  \w    -54.00 122.00   1.00   11.00    --   33.94   0.00-150.00  176
 21  \w    -40.00  58.00   1.00   11.00    --   33.94 -38.00  30.00   98
 22  \w     -4.00  23.00   1.00   11.00    --   33.94  92.00  73.20   27
;
_diffrn_measurement_device         'four-circle diffractometer'
_diffrn_measurement_device_type   
 'SuperNova, Single source at offset/far, Atlas'
_diffrn_measurement_method         '\w scans'
_diffrn_orient_matrix_type        
 'CrysAlisPro convention (1999,Acta A55,543-557)'
_diffrn_orient_matrix_UB_11        -0.0658824822
_diffrn_orient_matrix_UB_12        -0.0265726833
_diffrn_orient_matrix_UB_13        -0.0876049914
_diffrn_orient_matrix_UB_21        -0.1172077658
_diffrn_orient_matrix_UB_22        -0.1693118072
_diffrn_orient_matrix_UB_23        0.0217144123
_diffrn_orient_matrix_UB_31        -0.1169053104
_diffrn_orient_matrix_UB_32        0.0488242907
_diffrn_orient_matrix_UB_33        0.0275903912
_diffrn_radiation_monochromator    mirror
_diffrn_radiation_probe            x-ray
_diffrn_radiation_type             'Mo K\a'
_diffrn_radiation_wavelength       0.71073
_diffrn_source                     'micro-focus sealed X-ray tube'
_diffrn_source_type                'SuperNova (Mo) X-ray Source'
_reflns_Friedel_coverage           0.988
_reflns_limit_h_max                7
_reflns_limit_h_min                -7
_reflns_limit_k_max                4
_reflns_limit_k_min                -3
_reflns_limit_l_max                13
_reflns_limit_l_min                -13
_reflns_number_gt                  329
_reflns_number_total               343
_reflns_threshold_expression       I>=2u(I)
_computing_cell_refinement         'CrysAlisPro 1.171.43.128a (Rigaku OD, 2024)'
_computing_data_collection        
 'CrysAlisPro system (CCD 43.94a 64-bit (release 20-10-2023))'
_computing_data_reduction          'CrysAlisPro 1.171.43.128a (Rigaku OD, 2024)'
_computing_molecular_graphics      'Olex2 1.5-alpha (Dolomanov et al., 2009)'
_computing_publication_material    'Olex2 1.5-alpha (Dolomanov et al., 2009)'
_computing_structure_refinement   
 'olex2.refine 1.5-alpha (Bourhis et al., 2015)'
_computing_structure_solution      'SHELXT 2018/2 (Sheldrick, 2018)'
_refine_diff_density_max           1.1511
_refine_diff_density_min           -1.3209
_refine_diff_density_rms           0.1512
_refine_ls_abs_structure_details  
 'Hooft, R.W.W., Straver, L.H., Spek, A.L. (2010). J. Appl. Cryst., 43, 665-668.'
_refine_ls_abs_structure_Flack     0.01(3)
_refine_ls_d_res_high              0.5644
_refine_ls_d_res_low               3.9806
_refine_ls_extinction_coef         0.63(4)
_refine_ls_extinction_expression   Fc^*^=kFc[1+0.001xFc^2^\l^3^/sin(2\q)]^-1/4^
_refine_ls_goodness_of_fit_ref     0.9371
_refine_ls_hydrogen_treatment      undef
_refine_ls_matrix_type             full
_refine_ls_number_constraints      0
_refine_ls_number_parameters       8
_refine_ls_number_reflns           343
_refine_ls_number_restraints       1
_refine_ls_R_factor_all            0.0409
_refine_ls_R_factor_gt             0.0397
_refine_ls_restrained_S_all        0.9371
_refine_ls_shift/su_max            -0.0009
_refine_ls_shift/su_mean           0.0003
_refine_ls_structure_factor_coef   Fsqd
_refine_ls_weighting_details      
 'w=1/[\s^2^(Fo^2^)+(0.0449P)^2^+0.9167P] where P=(Fo^2^+2Fc^2^)/3'
_refine_ls_weighting_scheme        calc
_refine_ls_wR_factor_gt            0.1002
_refine_ls_wR_factor_ref           0.1011
_refine_special_details
;
The tip of a pyramid-shaped crystal was split off 
and glued to a broken glass capillary.
;
_olex2_refinement_description
;
;
_atom_sites_solution_primary       dual
loop_
  _atom_site_label
  _atom_site_type_symbol
  _atom_site_fract_x
  _atom_site_fract_y
  _atom_site_fract_z
  _atom_site_U_iso_or_equiv
  _atom_site_adp_type
  _atom_site_occupancy
  _atom_site_site_symmetry_order
  _atom_site_refinement_flags_posn
  _atom_site_refinement_flags_adp
  _atom_site_refinement_flags_occupancy
 I1 I 0.3333333333333333 0.6666666666666666 0.68674(5) 0.0473(4) Uani 1.000000 6
 S T P
 Ag1 Ag 0.3333333333333333 0.6666666666666666 0.31300(6) 0.0748(5) Uani 1.000000
 6 S T P

loop_
  _atom_site_aniso_label
  _atom_site_aniso_U_11
  _atom_site_aniso_U_22
  _atom_site_aniso_U_33
  _atom_site_aniso_U_12
  _atom_site_aniso_U_13
  _atom_site_aniso_U_23
 I1 0.0474(4) 0.0474(4) 0.0470(5) 0.0237(2) -0.000000 0.000000
 Ag1 0.0749(8) 0.0749(8) 0.0746(8) 0.0374(4) -0.000000 0.000000

loop_
  _geom_bond_atom_site_label_1
  _geom_bond_atom_site_label_2
  _geom_bond_distance
  _geom_bond_site_symmetry_2
  _geom_bond_publ_flag
 I1 Ag1 2.8096(8) . ?
 I1 Ag1 2.8184(3) 3_455 ?
 I1 Ag1 2.8184(3) 3_565 ?
 I1 Ag1 2.8184(3) 3 ?

loop_
  _geom_angle_atom_site_label_1
  _geom_angle_atom_site_label_2
  _geom_angle_atom_site_label_3
  _geom_angle
  _geom_angle_site_symmetry_1
  _geom_angle_site_symmetry_3
  _geom_angle_publ_flag
 Ag1 I1 Ag1 109.681(16) 3_565 . ?
 Ag1 I1 Ag1 109.261(16) 3_565 3_455 ?
 Ag1 I1 Ag1 109.681(16) 3 . ?
 Ag1 I1 Ag1 109.261(16) 3 3_455 ?
 Ag1 I1 Ag1 109.261(16) 3 3_565 ?
 I1 Ag1 I1 109.681(16) 3_564 . ?
 I1 Ag1 I1 109.681(16) 3_554 . ?
 I1 Ag1 I1 109.261(16) 3_564 3_454 ?
 I1 Ag1 I1 109.261(16) 3_554 3_564 ?
 I1 Ag1 I1 109.261(16) 3_554 3_454 ?

loop_
  _diffrn_refln_index_h
  _diffrn_refln_index_k
  _diffrn_refln_index_l
  _diffrn_refln_intensity_net
  _diffrn_refln_intensity_u
 0 0 -13 0.59 1.01
 0 0 -13 -1.58 1.34
 0 0 -13 -0.19 0.83
 0 0 -13 -0.91 1.28
 0 0 -13 0.99 1.19
 0 0 -12 17.7 3.19
 0 0 -12 16.93 3.15
 0 0 -12 17.85 3.19
 0 0 -12 15.06 2.93
 0 0 -12 20.01 3.78
 0 0 -11 0.58 1.27
 0 0 -11 0.95 1.43
 0 0 -11 0.28 1.28
 0 0 -11 0.75 1.51
 0 0 -11 1.43 1.54
 0 0 -10 142.38 8.69
 0 0 -10 139.67 8.65
 0 0 -10 121.04 6.65
 0 0 -10 127.88 8.26
 0 0 -10 131.93 8.39
 0 0 -10 126.17 8.95
 0 0 -9 1.18 1.43
 0 0 -9 0.31 0.62
 0 0 -9 0.91 1.44
 0 0 -9 0.46 1.08
 0 0 -9 1.65 1.43
 0 0 -9 1.27 1.22
 0 0 -8 1199.01 30.88
 0 0 -8 1287.69 28.48
 0 0 -8 1292.64 32.88
 0 0 -8 1258.22 31.37
 0 0 -8 1284.59 31.52
 0 0 -8 1277.47 31.46
 0 0 -7 6.64 2.01
 0 0 -7 2.97 1.21
 0 0 -7 6.09 2.18
 0 0 -7 6.26 1.99
 0 0 -7 6.38 1.97
 0 0 -7 7.67 2.14
 0 0 -6 2697.17 52.56
 0 0 -6 2610.74 52.3
 0 0 -6 2685.79 52.49
 0 0 -6 2782.21 50.15
 0 0 -6 2709.38 52.58
 0 0 -5 1.5 1.38
 0 0 -5 1.77 1.14
 0 0 -5 -0.36 0.86
 0 0 -5 1.7 1.12
 0 0 -5 1.11 0.97
 0 0 -5 1.69 1.19
 0 0 -4 403.9 12.48
 0 0 -4 394 12.39
 0 0 -4 402.11 12.44
 0 0 -4 427.79 11.64
 0 0 -4 402.49 12.65
 0 0 -4 400.08 12.41
 0 0 -3 -0.19 0.47
 0 0 -3 -0.2 0.59
 0 0 -3 0.21 0.51
 0 0 -3 0.48 0.29
 0 0 -3 -0.1 0.54
 0 0 -3 0.19 0.46
 0 0 -2 7002.46 97.01
 0 0 -2 5546.92 98.09
 0 0 -2 5548.2 98.09
 0 0 -2 5502.77 98.01
 0 0 -2 6573 97.92
 0 0 -2 5621.01 98.14
 0 0 -2 5677.19 98.21
 0 0 2 9823.35 133.41
 0 0 2 8491.97 131.99
 0 0 2 9311.98 134.42
 0 0 2 8319.65 135.77
 0 0 3 1.13 0.49
 0 0 3 0.23 0.69
 0 0 4 417.79 14.68
 0 0 4 441.43 14.83
 0 0 4 419.34 11.56
 0 0 5 0.23 0.58
 0 0 5 -0.24 1.27
 0 0 5 0.16 0.51
 0 0 5 1.09 1.28
 0 0 6 2669.28 49.26
 0 0 6 2510.94 55.19
 0 0 6 2589.7 55.25
 0 0 6 2624.53 50.21
 0 0 6 2682.12 46.96
 0 0 7 1.69 0.96
 0 0 7 0.51 0.48
 0 0 8 1302.05 30.29
 0 0 8 1367.37 35.64
 0 0 8 1291.61 28.81
 0 0 9 1.82 1.5
 0 0 9 1.35 1.07
 0 0 9 -0.31 1.45
 0 0 10 107.79 8.69
 0 0 10 126.59 9.67
 0 0 11 -1.27 1.6
 0 0 11 -0.49 1.67
 0 0 12 14.46 3.49
 0 0 12 11.1 3.04
 0 0 13 0.85 1.43
 0 0 13 -0.28 0.99
 1 0 -13 5.95 1.88
 0 -1 -13 6.31 2.06
 1 -1 -13 7.58 2.1
 0 -1 -13 8.83 2.47
 1 -1 -13 7.74 2.16
 1 0 -13 4.89 1.75
 1 0 -13 5.56 1.82
 1 -1 -13 7.24 2.09
 0 -1 -13 5.21 1.93
 1 0 -13 5.75 1.86
 1 -1 -13 7.23 2.4
 0 -1 -13 4.83 1.97
 1 -1 -12 4.05 1.71
 0 1 -12 2.67 1.64
 1 0 -12 3.2 1.76
 -1 0 -12 2.86 1.6
 -1 1 -12 2.92 1.68
 0 -1 -12 3.96 1.94
 0 -1 -12 3.99 1.68
 0 1 -12 3.6 1.67
 1 0 -12 3.45 1.45
 -1 0 -12 11.25 2.76
 -1 1 -12 3.59 1.6
 1 -1 -12 4.52 1.75
 -1 0 -12 6.83 2.21
 -1 1 -12 4 1.7
 0 1 -12 3.97 1.65
 1 -1 -12 2.18 1.35
 0 -1 -12 4.1 1.75
 1 0 -12 3.17 1.39
 0 -1 -12 4.34 1.73
 0 1 -12 2.32 1.43
 1 -1 -12 2.75 1.36
 -1 0 -12 6.96 2.05
 1 0 -12 2.34 1.09
 -1 1 -12 2.72 1.39
 -1 1 -12 6.71 1.68
 -1 0 -12 5.14 1.59
 1 -1 -12 3.26 1.5
 -1 0 -12 9.66 2.56
 1 0 -12 4.49 1.63
 -1 1 -12 2.37 1.33
 0 1 -12 4.26 1.64
 0 -1 -11 81.81 7.45
 -1 1 -11 71.51 7.02
 -1 0 -11 67.26 7.05
 1 -1 -11 73.71 6.93
 -1 1 -11 68.46 6.35
 1 0 -11 70.29 6.13
 0 1 -11 104.95 7.62
 0 -1 -11 69.39 6.74
 -1 0 -11 68.41 6.57
 1 -1 -11 70.55 6.27
 -1 0 -11 72.65 5.7
 -1 1 -11 73.2 5.52
 0 1 -11 71.94 6.82
 1 0 -11 88.57 7.63
 1 -1 -11 70.04 6.21
 -1 1 -11 70.12 6.39
 -1 0 -11 71.72 6.63
 0 -1 -11 74.24 6.95
 0 1 -11 102.7 7.51
 1 0 -11 73.74 6.25
 -1 1 -11 67.35 6.29
 -1 0 -11 67.06 6.51
 0 -1 -11 65.8 6.61
 1 0 -11 71.27 6.23
 1 -1 -11 66.2 6.09
 0 1 -11 98.03 7.3
 0 1 -11 99.54 7.41
 -1 1 -11 73.9 6.54
 1 0 -11 78.08 6.47
 0 -1 -11 70.17 6.72
 1 -1 -11 67.48 6.1
 -1 0 -11 71.97 6.67
 0 -1 -10 23.71 3.96
 -1 1 -10 27.18 4.26
 1 0 -10 33.23 4.43
 0 1 -10 28.63 4.27
 1 -1 -10 36.28 4.68
 -1 0 -10 22.55 4.04
 1 -1 -10 27.28 3.24
 0 1 -10 25.25 3.62
 1 0 -10 47.63 4.8
 0 -1 -10 29.1 4.25
 -1 1 -10 31.05 4.14
 -1 0 -10 44.37 5
 1 -1 -10 26.25 3.73
 -1 0 -10 22.79 3.21
 -1 1 -10 25.47 3.28
 0 -1 -10 23.4 3.04
 0 1 -10 29.77 3.28
 0 1 -10 31.77 4.08
 0 1 -10 27.47 3.83
 -1 1 -10 28.2 4.02
 1 0 -10 48.41 4.81
 -1 0 -10 39.74 4.72
 1 -1 -10 24.83 3.63
 0 -1 -10 26.06 4.03
 -1 1 -10 28.98 4.08
 1 -1 -10 26.41 3.69
 -1 0 -10 44.11 4.97
 1 0 -10 52.08 4.97
 0 -1 -10 27.78 4.17
 1 -1 -10 22.96 3.54
 1 0 -10 51.68 5
 0 -1 -10 23.83 3.9
 -1 1 -10 25.01 3.84
 0 1 -10 26.8 3.78
 -1 0 -10 43.86 5.03
 0 -1 -9 158.72 9.93
 -1 1 -9 151.33 9.79
 -1 0 -9 166.51 10.67
 1 -1 -9 179.19 10.04
 0 -1 -9 177.65 7.87
 1 -1 -9 185 8.54
 1 0 -9 201.59 10.84
 0 1 -9 168.64 9.92
 0 1 -9 178.13 9.64
 -1 1 -9 168.03 9.51
 0 -1 -9 162.7 9.9
 1 -1 -9 178.58 9.43
 -1 0 -9 161.35 9.73
 1 0 -9 180.75 9.29
 1 0 -9 180.12 7.35
 0 1 -9 170.32 8.21
 -1 1 -9 168 8.43
 -1 0 -9 167.64 8.71
 1 -1 -9 162.5 6.91
 1 0 -9 171.14 9.08
 -1 1 -9 167.51 9.48
 0 1 -9 180.51 9.71
 0 -1 -9 164.08 9.87
 -1 0 -9 169.78 9.92
 1 -1 -9 168.27 9.15
 0 1 -9 178.36 9.62
 -1 1 -9 158.72 9.22
 1 0 -9 175.36 9.16
 0 -1 -9 161.59 8.28
 1 -1 -9 167.27 9.13
 -1 0 -9 157.52 9.57
 0 -1 -9 155.78 9.64
 0 -1 -9 155.71 9.78
 -1 0 -9 151.72 9.51
 0 1 -9 176.08 9.63
 1 0 -9 172.23 9.14
 -1 1 -9 166.31 9.43
 1 -1 -9 156.68 8.93
 -1 0 -8 265.75 13.74
 -1 1 -8 282.17 13.37
 0 -1 -8 282.91 13.3
 1 0 -8 339.56 14.26
 0 1 -8 337.74 13.7
 1 -1 -8 318.1 13.25
 0 -1 -8 292.26 10.62
 1 -1 -8 323.47 11.42
 -1 1 -8 288.26 12.56
 0 1 -8 330.19 13.43
 0 -1 -8 275.55 13.08
 1 -1 -8 272.98 11.76
 1 0 -8 308.54 12.25
 -1 0 -8 271.4 12.83
 1 0 -8 331.09 10.28
 -1 1 -8 277.69 11.21
 1 -1 -8 277.07 9.44
 0 1 -8 306.04 11.28
 1 0 -8 311.57 12.3
 0 1 -8 315.72 13.17
 -1 1 -8 294.26 12.66
 1 -1 -8 282.35 11.9
 1 0 -8 311.38 12.28
 0 -1 -8 283.87 13.22
 0 1 -8 322.36 13.26
 -1 1 -8 287.25 12.5
 -1 0 -8 260.16 12.56
 0 -1 -8 277.33 11.23
 -1 0 -8 280.41 11.5
 0 -1 -8 276.12 13.06
 -1 0 -8 270.19 12.73
 1 -1 -8 283.46 11.92
 1 -1 -8 286.04 12.05
 -1 1 -8 279.51 12.43
 1 0 -8 297.57 12.14
 0 -1 -8 257.27 12.77
 0 1 -8 316.22 13.19
 -1 0 -8 254.78 12.52
 0 -1 -7 338.1 14.14
 -1 0 -7 342.62 15.81
 -1 0 -7 316.43 12.31
 0 -1 -7 344.63 12.68
 1 -1 -7 324.06 10.24
 -1 1 -7 334.98 13.26
 -1 0 -7 309.16 13.64
 0 -1 -7 336.65 14.69
 0 1 -7 472.58 15.68
 1 -1 -7 317.83 12.51
 1 0 -7 365.26 13.22
 -1 1 -7 329.63 13.22
 0 1 -7 461.31 15.52
 1 0 -7 366.22 13.23
 1 0 -7 397.64 15.1
 0 1 -7 369.18 14.27
 0 -1 -7 349.3 11.73
 -1 1 -7 331.05 8.34
 -1 1 -7 321.07 13.98
 1 -1 -7 355.27 13.64
 1 -1 -7 326.31 12.68
 0 -1 -7 328.71 14.61
 1 0 -7 367.84 13.26
 0 1 -7 460.89 15.51
 -1 1 -7 341.37 13.39
 -1 0 -7 312.97 13.73
 1 0 -7 405.41 11.67
 0 1 -7 385.03 13.12
 -1 1 -7 338.69 12.43
 -1 0 -7 303.01 13.52
 1 -1 -7 330.11 12.73
 0 -1 -7 334.6 14.64
 1 0 -7 357.62 13.13
 0 -1 -7 312.93 14.35
 -1 1 -7 330.13 13.24
 -1 0 -7 287.21 13.36
 1 -1 -7 311.25 12.45
 0 1 -7 437.05 15.21
 -1 0 -6 902.39 27.36
 0 -1 -6 652.08 21
 1 -1 -6 658.85 15.97
 -1 0 -6 628.48 19.1
 0 -1 -6 776.51 20.91
 0 -1 -6 666.75 12.3
 0 -1 -6 647.22 12.2
 -1 0 -6 652.28 12.02
 0 1 -6 843.4 22.72
 1 -1 -6 643.92 18.78
 0 -1 -6 788.78 24.4
 0 1 -6 862.92 23.42
 -1 1 -6 687.03 20.09
 1 0 -6 777.58 20.3
 -1 0 -6 650.09 21.01
 0 1 -6 829.67 23.05
 -1 1 -6 678 20.02
 1 0 -6 746 19.99
 1 -1 -6 740.56 20.44
 0 -1 -6 702.36 18.38
 -1 1 -6 654.09 20.82
 0 1 -6 704.59 20.19
 1 0 -6 853.63 23.84
 -1 1 -6 680.55 20.04
 0 1 -6 850.81 23.27
 1 0 -6 762.74 20.17
 -1 0 -6 665.42 21.23
 0 -1 -6 813.19 24.83
 1 -1 -6 634.14 18.7
 -1 1 -6 700.8 19.54
 1 0 -6 864.31 18.98
 0 1 -6 889.22 22.1
 1 -1 -6 626.06 18.61
 -1 0 -6 671.84 21.24
 0 -1 -6 798.96 24.56
 1 -1 -6 617.73 18.49
 -1 0 -6 613.75 20.74
 1 0 -6 754.02 20.12
 -1 1 -6 672.9 20.06
 0 -1 -6 775.2 24.46
 0 1 -6 843.28 23.22
 -1 0 -5 4067.14 80.14
 1 -1 -5 3832.58 70.28
 -1 0 -5 3972.49 75.12
 0 -1 -5 4218.52 74.95
 0 -1 -5 3856.62 68.03
 -1 0 -5 3787.15 68.02
 1 -1 -5 4068.8 68.07
 1 0 -5 4527.76 76.78
 0 1 -5 4122.85 76.47
 1 0 -5 4622.67 77.32
 -1 0 -5 4388.09 81.54
 1 -1 -5 3694.62 73.68
 0 1 -5 4257.33 77.04
 0 -1 -5 3998.32 77.76
 -1 1 -5 4300.24 75.9
 1 0 -5 4496.58 76.86
 0 1 -5 4165.7 76.66
 -1 1 -5 4304.17 75.89
 -1 1 -5 3768.95 77.15
 0 -1 -5 4613.35 76.19
 0 1 -5 4255.38 76.38
 1 0 -5 3984.96 76.89
 0 -1 -5 4307.83 79.94
 1 -1 -5 4117.54 75.14
 -1 1 -5 4306.47 75.92
 1 0 -5 4531.99 77.01
 0 1 -5 4221.58 76.89
 1 -1 -5 3703.06 73.73
 -1 0 -5 4410.77 81.7
 0 -1 -5 4025.91 77.98
 1 0 -5 3878.22 68.54
 -1 1 -5 4370.62 76.12
 -1 1 -5 4589.37 69.11
 0 1 -5 4553.23 69.17
 1 0 -5 4544.55 72.53
 0 1 -5 4398.19 76.2
 1 -1 -5 3683.57 73.66
 0 -1 -5 3954.62 77.63
 -1 0 -5 4416.51 81.64
 0 -1 -5 3897.2 77.63
 1 0 -5 4529.53 76.94
 -1 1 -5 4198.47 75.84
 1 -1 -5 3616.78 73.49
 0 1 -5 4034.28 76.55
 -1 0 -5 4249.39 81.02
 0 -1 -4 152.82 7.91
 -1 0 -4 139.99 7.91
 -1 0 -4 135.45 7.61
 1 -1 -4 133.5 5.22
 -1 0 -4 124.04 4.82
 0 1 -4 138.37 5.19
 1 0 -4 122.69 6.36
 0 1 -4 115.94 6.66
 1 0 -4 124.09 6.48
 -1 0 -4 136.03 7.65
 0 -1 -4 119.78 6.84
 0 1 -4 120.52 6.74
 1 -1 -4 136.14 6.98
 -1 1 -4 124.7 6.8
 1 0 -4 125.15 6.47
 0 1 -4 123.16 6.82
 -1 1 -4 122.28 6.73
 1 0 -4 114.67 6.7
 0 -1 -4 136.9 6.5
 1 -1 -4 136 7.22
 -1 1 -4 149 8.28
 0 1 -4 189.06 8.72
 1 0 -4 123.19 6.44
 1 -1 -4 138.07 7.03
 0 -1 -4 115.46 6.75
 0 1 -4 118.59 6.7
 -1 1 -4 121.37 6.73
 -1 0 -4 134.38 7.64
 -1 1 -4 142.06 5.33
 0 1 -4 126.31 6.47
 1 0 -4 121.06 4.96
 -1 1 -4 151.38 8.08
 1 -1 -4 134.95 6.94
 0 -1 -4 119.45 6.81
 -1 0 -4 136.14 7.66
 1 -1 -4 132.73 6.84
 -1 1 -4 129.45 6.91
 1 0 -4 117.75 6.32
 0 1 -4 119.89 6.73
 -1 0 -4 134.41 7.71
 0 -1 -4 121.42 6.92
 1 -1 -3 7623.18 102.99
 0 -1 -3 6509.75 107.27
 1 0 -3 6091.59 105.62
 -1 0 -3 7054.86 108.56
 -1 1 -3 7425.96 109.33
 1 -1 -3 6863.84 105.75
 0 1 -3 5756.05 106.46
 0 1 -3 5775.65 106.54
 1 0 -3 6102.72 105.63
 -1 1 -3 7324.19 109.18
 1 -1 -3 6919.1 105.81
 0 -1 -3 6501.29 107.2
 -1 0 -3 7027.13 108.52
 -1 1 -3 7317.71 109.21
 1 -1 -3 6842.18 105.74
 1 0 -3 6142.3 105.68
 0 -1 -3 6319.55 107.14
 0 1 -3 5736.47 106.45
 -1 0 -3 6839.48 108.44
 -1 0 -3 6292.28 108.42
 0 -1 -3 6820.7 107.34
 0 1 -3 5691.96 106.45
 1 0 -3 6137.94 105.65
 -1 0 -3 7959.15 110.87
 1 0 -3 6702.36 106.79
 1 -1 -3 8234.42 103.02
 -1 1 -3 7335.58 109.19
 -1 0 -3 7108.64 108.72
 1 -1 -3 6905.19 105.83
 1 0 -3 6163.54 105.69
 0 -1 -3 6505.11 107.26
 0 1 -3 5788.81 106.56
 -1 1 -3 7403.34 111.28
 1 0 -3 6512.89 102.64
 -1 1 -3 7742.78 106.15
 0 1 -3 6006.38 105.92
 -1 1 -3 6909.06 104.21
 -1 0 -3 8066.52 105.82
 -1 1 -3 7049.01 109.13
 0 1 -3 7346.58 108.98
 1 0 -3 5814.31 106.57
 0 -1 -3 6925.89 106.28
 1 -1 -3 7243.1 107.64
 -1 0 -2 2719.72 46.68
 1 -1 -2 2661.62 43.95
 0 -1 -2 2395.4 45.95
 -1 0 -2 2731.58 46.71
 1 -1 -2 2671.36 43.96
 -1 1 -2 2869.73 48.33
 1 0 -2 2500.86 45.09
 0 -1 -2 2422.85 46.08
 0 1 -2 2454.62 46.37
 -1 1 -2 2824.76 48.13
 0 1 -2 2456.59 46.44
 1 0 -2 2517.7 45.17
 -1 0 -2 2611.32 46.55
 0 1 -2 2432.09 46.3
 -1 1 -2 2872.87 48.31
 1 0 -2 2485.53 45.04
 1 -1 -2 2697.07 44.07
 0 -1 -2 2598.23 45.45
 -1 1 -2 2818.5 46.98
 -1 1 -2 2816.08 48.02
 1 0 -2 2506.03 45.12
 0 1 -2 2385.36 46.29
 1 -1 -2 2759.04 43.47
 1 0 -2 2622.53 45.71
 1 -1 -2 2504.18 45.49
 1 -1 -2 2559.57 45.42
 0 -1 -2 2763.66 46.02
 1 0 -2 2297.59 45.88
 0 1 -2 2652.34 46.63
 -1 1 -2 2857.09 48.22
 -1 0 -2 2754.9 46.81
 0 1 -2 2455.01 46.43
 0 -1 -2 2416.12 46.05
 1 0 -2 2513.05 45.15
 1 -1 -2 2699.66 44.03
 -1 1 -2 2654.87 48.23
 1 0 -2 2632.27 42.67
 -1 1 -2 3004.17 47.65
 0 1 -2 2556.36 46.13
 -1 0 -2 3151.57 47.54
 -1 1 -2 2878.15 46.22
 1 -1 -2 2446.49 44.47
 1 0 -2 2575.53 45.97
 1 -1 -1 3384.97 45.97
 -1 1 -1 2876 49.56
 0 1 -1 2914.96 47.66
 -1 1 -1 2757.99 48.02
 -1 1 -1 2979.93 48.86
 -1 0 -1 3269.08 50.23
 1 -1 -1 3424.62 46.37
 1 0 -1 2922.44 47.58
 0 -1 -1 2495.15 47.21
 1 -1 -1 3233.23 44.29
 -1 0 -1 3031.22 47.47
 1 0 -1 2531.26 46.01
 -1 1 -1 2655.86 46.87
 0 1 -1 2772.55 47.64
 1 0 -1 2556.14 46.07
 -1 1 -1 2667.25 46.84
 0 1 -1 2762.64 47.66
 0 -1 -1 2820.9 47.19
 -1 0 -1 2604.48 44.36
 -1 1 -1 2414.09 44.91
 1 0 -1 2566.24 45.99
 0 1 -1 2793.46 47.58
 -1 1 -1 2702.37 46.92
 1 0 -1 2963.54 45.63
 1 0 -1 2769.25 44.32
 -1 1 -1 3040.26 47
 0 1 -1 2700.32 47.5
 1 0 -1 2495.34 45.95
 -1 1 -1 2584.68 46.69
 -1 0 -1 3061.41 47
 1 0 -1 3236.26 45.35
 -1 1 -1 2661.68 46.86
 1 -1 -1 3221.08 44.27
 -1 0 -1 3025.5 47.45
 0 -1 -1 2488.72 47.18
 0 1 -1 2762.06 47.63
 1 -1 -1 3131.12 47.24
 1 0 -1 2957.13 46.92
 1 0 -1 2551.97 46.05
 0 -1 -1 2491.15 47.16
 1 -1 -1 3230.27 44.27
 -1 0 -1 3010.26 47.37
 0 1 -1 2839.88 46.39
 1 -1 -1 2839.86 45.45
 -1 0 0 3339.04 73.92
 -1 1 0 3596.14 73.74
 0 1 0 4330.79 72.19
 1 0 0 4567.67 71.96
 -1 0 0 3820.19 72.64
 1 0 0 4396.38 72.45
 0 -1 0 4069.94 72
 0 1 0 4197.87 72.42
 -1 1 0 4424.21 70.28
 1 -1 0 5457.41 70.61
 1 0 0 4382.54 71.62
 0 1 0 4255.44 72.52
 1 0 0 4478.2 71.69
 1 -1 0 5515.49 70.65
 -1 1 0 4517.69 70.33
 -1 0 0 4249.47 70.77
 0 -1 0 3855.09 72.19
 1 0 0 4558.93 70.68
 1 -1 0 4196.3 71.05
 -1 1 0 4501.43 70.31
 0 1 0 4258.05 72.42
 1 -1 0 5361.15 70.54
 1 0 0 4502.17 72.13
 0 1 0 4305.67 72.45
 1 0 0 4261.35 71.5
 1 -1 0 4596.98 71.71
 -1 1 0 4488.77 70.31
 1 -1 0 5429.33 70.6
 -1 1 0 4123.17 72.11
 -1 0 0 3404.04 72.59
 1 0 0 3722.42 71.81
 0 1 0 4368.62 70.88
 -1 1 0 4442.67 73.41
 1 0 0 4592 70.91
 0 -1 0 5356.6 71.36
 -1 0 0 3558.94 72.3
 -1 1 0 4497.78 70.32
 1 0 0 4576.2 71.95
 1 -1 0 5505.66 70.64
 1 0 0 4193.46 69.89
 -1 1 0 4675.06 72.22
 1 -1 0 5371.15 72.96
 -1 1 0 3481.11 74.11
 1 0 0 4571.42 71.92
 0 1 0 4241.67 72.5
 1 0 0 4433.11 71.67
 -1 1 1 2627.04 48.04
 -1 0 1 3262.68 49.55
 -1 1 1 2696.63 47.84
 0 -1 1 2579.83 46.29
 -1 0 1 2513.18 46.86
 1 -1 1 2602.34 46.09
 -1 0 1 2613.03 45.3
 -1 1 1 2880.87 43.17
 -1 0 1 2688.19 45.43
 1 -1 1 2695.81 46.26
 1 -1 1 2694.6 44.71
 0 -1 1 2390.83 46.35
 -1 0 1 2584.96 45.2
 -1 1 1 2815.68 43.15
 1 -1 1 2617.44 46.18
 0 1 1 2624.63 45.74
 -1 1 1 3297.91 43.43
 1 0 1 2889.44 46.43
 0 1 1 2586.4 45.94
 -1 0 1 3220.94 45.36
 1 -1 1 2828.06 45.82
 -1 0 1 2477.16 43.73
 1 -1 1 2798.49 46.41
 0 -1 1 2606.9 46.37
 0 1 1 2791.6 44.79
 1 -1 1 2627.4 46.14
 1 0 1 2534.59 46.42
 0 -1 1 2263.58 44.31
 1 -1 1 3112.78 45.63
 -1 0 1 2808.06 48.33
 0 1 1 2682.47 46.75
 -1 1 1 2499.74 46.39
 -1 0 1 3050.29 45.16
 0 1 1 2817.85 45.63
 -1 1 1 2993.74 46.62
 1 0 1 2662.82 47.38
 -1 0 1 3031.4 44.33
 -1 1 1 2886.89 43.18
 1 -1 1 2650.17 46.18
 1 -1 1 2526.59 46.12
 -1 0 1 2574.45 46.53
 0 -1 1 2340.33 44.57
 1 -1 1 3019.05 44.4
 -1 0 1 2661.77 45.4
 -1 1 1 2899.12 43.18
 -1 1 1 3086.59 45.84
 0 -1 1 2602.96 45.76
 1 -1 1 2759.52 43.64
 -1 0 2 3381.94 50
 -1 1 2 2983.54 48.95
 0 -1 2 2782.09 50.47
 -1 0 2 2583.55 50.01
 -1 1 2 2480.66 46.23
 -1 1 2 2573.96 46.36
 -1 1 2 2478.42 46.22
 0 1 2 2816.83 47.66
 -1 0 2 2970.74 46.23
 0 1 2 2702.54 48.52
 -1 0 2 2377.33 47.47
 0 -1 2 2567.57 48.86
 1 -1 2 2717.2 49.54
 1 -1 2 3082.84 48.37
 0 -1 2 2557.83 49.67
 1 0 2 2843.48 49.47
 -1 0 2 3180.94 51.52
 -1 1 2 2508.57 48.45
 0 1 2 2730.18 48.9
 -1 1 2 2973.71 49.33
 1 0 2 3125.78 51.17
 0 1 2 2741.68 49.07
 -1 0 2 3240.44 48.02
 -1 1 2 2474.39 46.22
 -1 0 2 2600.21 45.14
 -1 1 2 2760.5 48.61
 -1 0 2 2581.78 50.12
 0 -1 2 2660.24 49.64
 1 -1 2 2760.92 48.47
 -1 1 2 2611.56 49.05
 -1 0 3 5943.3 109.83
 0 -1 3 6178.34 110.38
 -1 1 3 7346.52 101.76
 0 1 3 7536.68 106.51
 -1 0 3 6802.74 108.97
 0 -1 3 6174.15 108.54
 1 -1 3 6652.01 110.15
 -1 0 3 5888.19 103.44
 0 -1 3 6108.46 109.36
 1 0 3 7060.28 108.84
 0 1 3 7675.39 108.85
 -1 1 3 5885.61 106.78
 1 0 3 8161.06 110.67
 -1 1 3 7688.8 109.79
 1 -1 3 6512.54 108.19
 0 1 3 7119.25 110.09
 -1 1 3 5871.68 104.75
 -1 1 3 7625.65 106.18
 -1 0 3 5521.92 109.68
 -1 1 3 5886.43 108.72
 1 -1 3 6186.26 108.02
 0 -1 3 5963.35 109.13
 1 0 3 6348.63 106.96
 0 1 3 6063.29 107.96
 -1 0 4 125.25 7.89
 0 -1 4 119.12 7.56
 1 -1 4 128.78 6.97
 -1 0 4 137.33 8.55
 -1 1 4 117.87 4.61
 -1 1 4 158.98 6.77
 0 -1 4 123.16 5.86
 1 -1 4 135.85 3.99
 -1 0 4 148.65 7.15
 0 1 4 107.53 5.91
 -1 0 4 186.62 3.87
 1 0 4 112.7 6.38
 1 -1 4 112.04 6.34
 0 1 4 99.73 6.76
 -1 0 4 120.79 6.65
 -1 1 4 112.3 6.79
 -1 0 4 145.08 5.2
 0 1 4 143.54 5.03
 -1 1 4 114 4
 -1 0 4 122.55 6.93
 0 -1 4 118.71 7.23
 1 -1 4 108.84 7.3
 1 0 4 117.16 6.54
 0 1 4 113.28 5.56
 -1 1 4 131.24 4.94
 1 0 4 123.14 6.56
 0 1 4 124.42 6.99
 -1 1 4 145.12 7.91
 -1 0 5 4167.38 80.04
 0 -1 5 3800.06 77.29
 1 -1 5 3830.93 73.61
 1 -1 5 4085.54 73.25
 0 1 5 4136.49 71.99
 0 -1 5 3672.74 69.37
 -1 0 5 4478.52 65.07
 1 0 5 4097 72.69
 -1 0 5 4364.68 74.96
 0 1 5 3686.51 74.91
 -1 1 5 4149.49 75.81
 -1 0 5 4436.63 66.22
 0 -1 5 4654.82 66.27
 1 -1 5 4983.43 66.54
 0 1 5 4018.69 70.22
 1 0 5 4006.31 72.72
 -1 1 5 4167.44 66.93
 -1 1 5 3595.03 74.57
 0 1 5 3533.16 73.19
 1 0 5 3719.48 72.86
 0 -1 5 4506.52 71.62
 -1 1 5 4062.35 70.67
 1 -1 5 4652.97 64.96
 -1 0 5 4390.35 72.89
 -1 1 5 3741.87 66.94
 0 1 5 4123.84 65.77
 -1 1 5 4143.8 66.2
 1 0 5 3954.21 65.37
 1 -1 5 3832.42 77.22
 0 -1 5 3669.33 75.96
 -1 0 5 3817.16 74.18
 0 1 6 657.32 18.05
 1 0 6 676.96 19.64
 -1 1 6 696.5 15.83
 0 -1 6 731.52 24.47
 -1 0 6 783.31 25.14
 1 -1 6 661.74 20.77
 -1 0 6 758.5 19.43
 1 -1 6 724.73 12.7
 -1 1 6 723.74 18.44
 0 -1 6 794.59 19.15
 -1 1 6 683.8 15.85
 0 1 6 672 18.95
 0 -1 6 690.67 18.27
 -1 0 6 696.86 13.88
 1 0 6 635.92 18.87
 1 -1 6 676.35 19.63
 0 1 6 663.92 21.51
 -1 1 6 696.48 22.28
 1 0 6 670.17 20.75
 -1 1 6 641.97 21.66
 -1 0 6 656.82 20.41
 0 1 6 566.2 20.44
 0 -1 6 679.37 23.45
 -1 0 6 647.55 21.11
 1 -1 6 654.26 22.88
 1 0 7 357.06 13.69
 -1 0 7 361.79 11.98
 -1 1 7 367.48 10.77
 1 -1 7 366.12 14.5
 0 1 7 347.06 12.32
 0 -1 7 410.19 17.74
 -1 0 7 393.3 17.77
 -1 0 7 355.69 8.77
 0 1 7 342.12 12.84
 -1 0 7 382.6 13.28
 0 -1 7 425.08 12.75
 -1 1 7 407.94 12.8
 0 -1 7 371.54 12.35
 1 -1 7 361.64 13.82
 1 0 7 361.55 13.52
 1 -1 7 362.99 15.07
 -1 1 7 386.28 16.22
 0 1 7 349.72 15.2
 1 0 7 350.32 14.73
 -1 1 7 338.09 15.13
 0 1 7 291.19 14.29
 -1 0 7 329.99 14.06
 1 -1 7 355.93 16.53
 -1 0 7 335.39 15.07
 0 -1 7 482.69 19
 1 -1 8 308.65 13.37
 -1 1 8 293.05 9.45
 1 0 8 293.35 12.56
 0 1 8 273.58 10.87
 -1 0 8 306.78 10.74
 -1 1 8 268.66 13.54
 0 1 8 253.6 13.24
 -1 0 8 268.48 12.8
 0 -1 8 316.73 15.89
 -1 0 8 304.63 15.95
 0 -1 8 329.1 10.53
 0 1 8 281.73 11.32
 -1 1 8 333.3 11.25
 -1 0 8 345.1 12.17
 1 0 8 328.85 12.9
 0 -1 8 301.89 10.81
 1 -1 8 264.92 11.73
 -1 1 8 305.25 14.76
 1 -1 8 301.98 14.08
 0 1 8 289.64 14.06
 1 0 8 305.34 13.98
 0 -1 8 300.54 15.65
 1 -1 8 272.61 14.96
 1 -1 9 161.92 9.6
 0 -1 9 163.18 9.38
 1 0 9 149.21 8.8
 1 -1 9 161.04 11.46
 0 -1 9 148.26 11.14
 0 1 9 178.05 8.4
 0 1 9 135.36 9.71
 -1 1 9 139.97 9.76
 -1 0 9 148.9 9.61
 0 1 9 144.12 7.56
 1 0 9 151.58 9.94
 -1 1 9 158.44 10.7
 1 -1 9 161.39 10.37
 0 1 9 151.33 10.25
 0 -1 9 172.97 11.66
 -1 0 9 168.79 11.75
 1 -1 9 150.31 8.58
 1 0 9 146.4 8.57
 0 1 10 23.17 4.14
 -1 0 10 27.14 4.25
 0 -1 10 26.07 4.24
 -1 1 10 21.25 3.91
 1 0 10 26.18 3.69
 1 -1 10 25.24 3.81
 0 -1 10 25 3.68
 -1 0 10 32.56 5.24
 0 1 10 29.99 4.71
 -1 1 10 29.7 4.92
 1 -1 10 27.88 4.48
 1 0 10 23.89 4.12
 0 -1 10 24.06 4.59
 1 0 10 24.32 3.42
 1 -1 11 60.49 5.98
 1 0 11 60.79 7.05
 0 -1 11 60.34 6.66
 0 1 11 59.44 6.79
 -1 0 11 52.52 6.08
 -1 0 11 75.1 8
 -1 1 11 88.85 8.52
 1 0 11 66.43 7.05
 0 1 11 67.18 7.28
 1 -1 11 57.03 6.57
 0 -1 11 66.09 7.63
 1 -1 12 2.43 1.5
 0 1 12 1.67 1.33
 1 0 12 3.18 1.73
 -1 1 12 2.85 1.71
 -1 0 12 3.06 1.84
 0 -1 12 3.2 1.77
 1 0 12 6.62 2.5
 -1 0 12 2.94 1.58
 1 -1 12 5.79 2.23
 0 1 12 2.48 1.4
 -1 1 12 2.65 1.61
 0 -1 12 3.06 1.61
 1 -1 13 8.93 2.8
 -1 0 13 5.1 1.79
 0 -1 13 6.55 2.36
 -1 -1 -12 11.73 2.41
 -2 1 -12 8.87 2.15
 1 -2 -12 10.76 2.67
 1 1 -12 12.36 2.67
 -2 1 -12 12.17 2.88
 -1 -1 -12 12.69 3.04
 -1 2 -12 11.94 2.72
 2 -1 -12 20.75 3.76
 -1 2 -12 11.21 2.8
 1 -2 -12 9.3 2.52
 1 1 -12 11.44 2.78
 1 -2 -12 10.39 2.68
 -1 2 -12 13.21 2.77
 1 1 -12 10.42 2.45
 -1 -1 -12 14.85 3.42
 -2 1 -12 11.96 2.85
 -2 1 -12 9.53 2.57
 1 -2 -12 9.31 2.51
 -1 -1 -12 14.42 3.4
 -1 2 -12 10.66 2.57
 1 1 -12 11.61 2.57
 -2 1 -12 10.9 2.77
 1 1 -12 11.7 2.6
 -1 2 -12 12.63 2.73
 -1 -1 -11 -0.53 1.1
 -2 1 -11 -1.3 1.33
 -1 2 -11 0.03 0.84
 -1 2 -11 1.39 1.45
 2 -1 -11 0.06 1.17
 -2 1 -11 -0.95 1.58
 1 -2 -11 -0.81 1.28
 2 -1 -11 -0.05 0.96
 1 1 -11 -0.32 1.47
 -1 2 -11 -0.39 1.23
 -2 1 -11 -0.09 1.1
 1 1 -11 -1.23 1.39
 -1 -1 -11 -1.05 1.56
 2 -1 -11 0.25 0.92
 1 -2 -11 -0.67 1.07
 1 1 -11 0.93 1.26
 2 -1 -11 0.07 0.9
 -1 -1 -11 1.61 1.77
 -1 2 -11 0.48 1.3
 -2 1 -11 0.72 1.21
 1 -2 -11 -0.81 1.44
 -2 1 -11 -0.71 1.24
 -1 2 -11 -0.45 1.22
 2 -1 -11 -0.6 0.94
 1 1 -11 -0.29 1.21
 -1 2 -11 -0.36 1.27
 2 -1 -11 -0.66 0.79
 -2 1 -11 0.9 1.3
 1 -2 -11 0.2 0.99
 -1 -1 -11 0.52 1.42
 1 1 -11 0.44 1.17
 -1 -1 -10 81.44 6.66
 1 -2 -10 93.01 6.34
 2 -1 -10 96.45 7.69
 1 1 -10 102.93 7.88
 1 -2 -10 86.48 7.51
 -1 -1 -10 82.57 7.8
 -2 1 -10 87.22 7.22
 2 -1 -10 82.99 6.17
 1 1 -10 99.89 7.33
 -1 2 -10 95.92 7.29
 -2 1 -10 84.76 7.05
 2 -1 -10 82.83 6.13
 -1 -1 -10 81.71 7.73
 1 -2 -10 81.7 7.33
 1 1 -10 90.3 6.99
 -1 2 -10 92.13 7.2
 1 1 -10 92.72 7.09
 -1 -1 -10 75.29 7.43
 2 -1 -10 86.78 6.24
 -1 2 -10 93.19 7.22
 -2 1 -10 86.09 7.13
 1 -2 -10 76.45 7.04
 -1 2 -10 82.27 7.06
 1 -2 -10 88.35 7.33
 -2 1 -10 78.87 7.82
 -1 -1 -10 77.88 7.9
 2 -1 -10 86.86 6.31
 -2 1 -10 82.15 7.06
 -1 2 -10 85.65 6.98
 1 1 -10 83.78 6.77
 -1 2 -10 83.58 6.13
 -2 1 -10 85.39 6.44
 -1 -1 -9 -1.22 1.31
 -2 1 -9 1.46 1.38
 -1 2 -9 -0.03 0.89
 1 -2 -9 0.41 0.58
 1 -2 -9 2.52 1.35
 1 -2 -9 5.28 1.87
 -1 -1 -9 0.12 1.42
 2 -1 -9 -1.31 1.6
 -2 1 -9 5.31 2.24
 1 1 -9 0.21 1.32
 -1 2 -9 0.1 1.11
 -1 2 -9 4.62 2.02
 1 1 -9 0.77 1.25
 -1 -1 -9 0.39 1.52
 1 1 -9 -0.53 1.27
 1 -2 -9 0.9 1.24
 -1 2 -9 3.4 1.57
 2 -1 -9 0.58 0.89
 -2 1 -9 3.71 1.56
 -1 2 -9 2.42 1.45
 1 -2 -9 1.03 1.21
 2 -1 -9 0.11 0.84
 1 1 -9 -0.14 1.17
 -1 -1 -9 0.49 1.28
 -2 1 -9 3.13 1.74
 -1 2 -9 2.47 1.83
 -2 1 -9 5.21 2.05
 1 1 -9 -0.01 1.03
 2 -1 -9 0.33 0.82
 2 -1 -9 0.27 0.85
 1 -2 -9 0.99 1.29
 -2 1 -9 3.41 1.56
 -1 -1 -9 -0.69 1.67
 -1 -1 -8 849.31 24.92
 1 -2 -8 816.41 21.86
 1 1 -8 1064.19 24.46
 -2 1 -8 790 23.14
 -1 2 -8 906.72 24.22
 1 -2 -8 851.84 23.45
 -1 2 -8 818.74 24.5
 1 1 -8 970.29 26.9
 2 -1 -8 986.94 26.69
 1 1 -8 1060.4 27.17
 -1 2 -8 919.72 25.34
 -1 -1 -8 864.05 29.48
 2 -1 -8 813.67 22.18
 -2 1 -8 778.59 24.38
 1 -2 -8 895.03 27.78
 -1 2 -8 891.51 25.13
 -2 1 -8 749.9 24.13
 1 1 -8 1045.19 27.05
 2 -1 -8 769.7 21.84
 -1 2 -8 910.1 25.22
 1 1 -8 1049.5 27.07
 -1 -1 -8 874.32 29.49
 2 -1 -8 800.47 22.04
 -2 1 -8 765.29 24.15
 1 -2 -8 871.47 27.46
 -1 -1 -8 896.58 30.48
 1 -2 -8 818.05 24.2
 -2 1 -8 819.25 28.7
 1 -2 -8 863.47 27.45
 -1 2 -8 928.14 25.42
 2 -1 -8 806.12 22.09
 -2 1 -8 753.95 24.02
 1 1 -8 1074.98 27.33
 -1 -1 -8 846.95 29.22
 1 1 -7 0.83 1.47
 -2 1 -7 2.14 1.65
 -1 2 -7 1.91 1.53
 1 1 -7 1.34 1.23
 -1 -1 -7 -0.11 1.65
 1 -2 -7 0.65 1.06
 -1 2 -7 1.37 1.26
 -1 -1 -7 -0.38 1.86
 -2 1 -7 -1.14 2.52
 1 -2 -7 3.26 1.47
 1 1 -7 -0.51 1.88
 1 -2 -7 1.13 1.42
 -1 2 -7 -0.24 1.54
 1 1 -7 2.29 1.7
 -2 1 -7 1.3 1.76
 1 -2 -7 -1.4 1.96
 -1 -1 -7 2.51 2.06
 -1 2 -7 0.5 1.9
 2 -1 -7 -0.33 0.95
 1 1 -7 1.36 1.54
 1 -2 -7 -0.07 1.37
 -2 1 -7 0.11 1.48
 1 1 -7 0.02 1.25
 -1 2 -7 0.77 1.86
 2 -1 -7 0.05 0.81
 -1 -1 -7 4.94 2.86
 -2 1 -7 1.3 1.98
 -1 2 -7 0.46 1.54
 2 -1 -7 -0.38 0.82
 1 1 -7 0.16 1.24
 2 -1 -7 0.29 0.84
 -1 -1 -7 4.06 2.53
 1 -2 -7 0.38 1.54
 -2 1 -7 0.49 1.66
 2 -1 -6 1663.1 36.35
 -1 2 -6 2143.51 44.26
 -2 1 -6 1578.86 40.05
 1 1 -6 1772.18 40.09
 2 -1 -6 1690.61 36.38
 -1 2 -6 2162.49 44.28
 1 1 -6 1797.9 40.21
 -1 -1 -6 1960.06 45.7
 -2 1 -6 1954.7 47.33
 1 1 -6 1786.49 40.09
 -1 2 -6 2214.26 44.49
 -1 -1 -6 1855.36 41.66
 -2 1 -6 1716.79 39.28
 1 1 -6 1917.48 38.48
 2 -1 -6 2161.53 32.73
 -1 2 -6 2135.53 45.25
 -1 2 -6 2023.29 35.57
 1 -2 -6 1725.42 39.51
 1 1 -6 1965.41 42.7
 1 -2 -6 1619.6 38.25
 2 -1 -6 1942.93 42.28
 -1 2 -6 1655.83 38.92
 1 1 -6 1849.12 40.56
 1 -2 -6 1939.55 43
 -2 1 -6 1661.79 40.61
 -1 -1 -6 2005.38 46.86
 -1 2 -6 2208.67 44.69
 2 -1 -6 1736.62 36.51
 -2 1 -6 1646.79 33.49
 -1 -1 -6 1707.19 34.52
 -1 2 -6 2226.55 44.85
 2 -1 -6 1713.84 36.48
 1 1 -6 1845.23 40.61
 -2 1 -6 1689.04 40.73
 1 -2 -6 1964.99 43.16
 -1 -1 -6 1998.9 46.81
 1 -2 -6 1956.66 43.05
 -2 1 -6 1658.87 40.55
 -1 -1 -6 1992.94 46.7
 2 -1 -5 0.37 0.77
 -2 1 -5 0.18 1.61
 1 1 -5 4.57 1.62
 -1 2 -5 1.58 1.49
 -1 2 -5 0.81 1.45
 1 1 -5 4.08 1.59
 -2 1 -5 -0.15 1.48
 -1 2 -5 -2.53 1.99
 2 -1 -5 11.4 0.78
 1 1 -5 2.44 1.19
 1 -2 -5 0.75 1.36
 2 -1 -5 1.96 1.49
 -1 2 -5 1.9 1.44
 -2 1 -5 0.24 1.73
 1 -2 -5 2.96 1.2
 1 -2 -5 0.24 1.07
 -2 1 -5 -0.56 1.65
 -1 -1 -5 -0.26 1.72
 -1 2 -5 1.52 1.57
 2 -1 -5 0.34 0.72
 1 1 -5 4.95 1.85
 1 -2 -5 -0.2 1.1
 -2 1 -5 1.33 1.71
 -1 -1 -5 0.86 1.55
 -1 2 -5 0.75 0.87
 -2 1 -5 0.65 0.73
 -1 -1 -5 0.91 0.83
 1 1 -5 4.65 1.73
 2 -1 -5 0.07 0.74
 -1 2 -5 0.16 1.69
 1 1 -5 4.31 1.66
 -2 1 -5 -0.49 1.52
 1 -2 -5 1.75 1.36
 -1 2 -5 1.07 1.79
 -1 -1 -5 -0.47 1.79
 2 -1 -5 0.29 0.78
 -2 1 -4 427.5 12.79
 1 -2 -4 367.04 8.61
 -1 -1 -4 457.21 15.89
 -2 1 -4 522.01 17.05
 1 -2 -4 449.09 13.97
 1 1 -4 443.05 14.11
 -1 2 -4 480.03 15.33
 2 -1 -4 447.18 11.96
 1 1 -4 439.25 14.11
 -1 2 -4 472.78 15.24
 2 -1 -4 441.95 11.89
 2 -1 -4 435.49 11.87
 1 1 -4 440.85 14.1
 -2 1 -4 503.16 16.81
 -1 2 -4 468.59 15.18
 -2 1 -4 492.28 16.59
 1 1 -4 442.59 14.12
 -1 2 -4 459.03 15.09
 -2 1 -4 422.53 14.66
 2 -1 -4 398.95 13.71
 1 -2 -4 520.79 16.43
 1 1 -4 454.7 14.7
 1 -2 -4 530.67 15.07
 2 -1 -4 442.64 14.23
 -1 2 -4 418.66 13.65
 -1 2 -4 482.08 15.38
 2 -1 -4 452.09 11.98
 1 -2 -4 451.61 14
 -1 -1 -4 448.35 15.74
 1 1 -4 444.74 14.16
 -2 1 -4 513.17 16.95
 2 -1 -4 372.38 12.87
 -1 -1 -4 456.82 15.8
 -2 1 -4 529.38 17.2
 1 -2 -4 444.23 13.84
 -1 2 -4 431.71 15.14
 1 1 -4 440.63 12.6
 -1 2 -4 498.48 14.03
 -2 1 -3 0.74 0.87
 -2 1 -3 1.35 0.98
 -1 2 -3 7.01 1.64
 2 -1 -3 11.04 1.62
 -1 -1 -3 2.11 1.23
 -2 1 -3 2.14 1.16
 1 -2 -3 0.08 0.58
 2 -1 -3 16.12 1.78
 1 1 -3 0.09 0.75
 -1 -1 -3 3.03 1.42
 1 -2 -3 0.02 0.63
 2 -1 -3 15.3 1.71
 -1 2 -3 0.62 1.06
 -2 1 -3 2.32 1.15
 1 1 -3 -0.01 0.76
 -1 2 -3 0.35 0.92
 2 -1 -3 12.58 1.59
 -2 1 -3 2.53 1.2
 1 1 -3 0.09 0.77
 -1 2 -3 0.29 0.83
 -1 -1 -3 0.08 0.58
 -2 1 -3 8.54 1.17
 -1 2 -3 0.3 0.81
 2 -1 -3 19.64 1.95
 1 1 -3 0.04 0.73
 2 -1 -3 0.03 0.91
 1 -2 -3 0.46 1.16
 -1 2 -3 0.52 0.74
 2 -1 -3 1.22 0.91
 1 1 -3 12.26 2.07
 1 -2 -3 4.99 1.13
 2 -1 -3 13.43 1.63
 2 -1 -3 1.66 0.98
 1 1 -3 0.39 0.61
 -2 1 -3 15.24 2.46
 -1 2 -3 0.65 1.25
 -1 -1 -3 2.7 1.26
 -2 1 -3 0.56 0.78
 1 -2 -3 -0.47 0.67
 -1 2 -3 0.13 0.96
 1 1 -3 -0.21 0.76
 -1 2 -2 5062.9 89.89
 -2 1 -2 5341.42 92.71
 -1 2 -2 5463.12 91.81
 -2 1 -2 5336.12 91.1
 -1 -1 -2 5491.32 91.28
 2 -1 -2 6186.86 89.15
 -2 1 -2 5491.35 88.16
 -1 2 -2 5174.39 89
 2 -1 -2 5508.09 84.57
 1 1 -2 4786.04 88.75
 1 1 -2 4806.18 88.83
 -1 2 -2 5147.69 89.02
 2 -1 -2 5514.47 84.57
 -1 -1 -2 4977.5 87.21
 1 -2 -2 5355.54 89.28
 -2 1 -2 5864.2 94.48
 -2 1 -2 4300.39 82.12
 1 1 -2 4774.68 88.61
 -1 2 -2 5130.03 88.92
 2 -1 -2 5633.18 84.67
 -2 1 -2 5212.56 87.95
 2 -1 -2 6369.7 83.66
 1 -2 -2 5185.27 84.44
 2 -1 -2 6642.44 85.96
 1 1 -2 4627.23 88.57
 2 -1 -2 5460.36 84.55
 -1 2 -2 5192.66 88.99
 1 1 -2 5169.87 86.92
 -2 1 -2 4929.96 84.79
 2 -1 -2 5136.2 84.56
 -2 1 -2 5561.28 88.32
 1 1 -2 4805.03 88.81
 -1 2 -2 5184.17 89.03
 -1 -1 -2 5480.11 91.18
 2 -1 -2 5528.39 84.58
 1 -2 -2 4890.84 84.04
 -2 1 -2 6154.14 86.02
 1 1 -2 4192.36 83.55
 -2 1 -2 5473.41 88.13
 -1 -1 -2 5449.76 91.08
 2 -1 -2 5420.11 88.79
 1 -2 -2 5296.5 89.71
 -1 2 -2 5126.91 87.57
 1 1 -2 5312.89 88.84
 -2 1 -1 5.01 2.02
 -1 2 -1 4.23 1.87
 -2 1 -1 5.81 2.4
 -1 2 -1 4.68 2.13
 -2 1 -1 7.38 2.46
 -2 1 -1 4.4 1.27
 -1 -1 -1 3.44 1.93
 -2 1 -1 10.35 1.34
 2 -1 -1 13.46 0.97
 2 -1 -1 3.93 0.52
 -1 2 -1 10.68 1.78
 2 -1 -1 16.34 1.07
 1 -2 -1 7.65 1.9
 -1 -1 -1 8.59 1.62
 2 -1 -1 11.62 0.91
 1 1 -1 6.8 1.82
 -2 1 -1 11.08 1.44
 -1 2 -1 9.41 1.68
 -1 2 -1 7.95 1.58
 1 1 -1 6.51 1.81
 1 1 -1 7.49 1.89
 2 -1 -1 2.66 0.44
 1 1 -1 2.75 1.34
 2 -1 -1 17.89 1.07
 -1 2 -1 8.77 1.62
 2 -1 -1 36.16 2.11
 1 1 -1 8.63 2.04
 1 -2 -1 1.58 0.62
 -2 1 -1 2.64 1.18
 2 -1 -1 3.49 1.25
 1 1 -1 2.16 1.26
 -2 1 -1 10.26 1.36
 2 -1 -1 14.29 1
 2 -1 -1 3.06 0.48
 1 1 -1 2.11 1.11
 -2 1 -1 10.08 1.37
 1 1 -1 8.2 1.98
 2 -1 -1 3.41 0.51
 -1 2 -1 9.42 1.68
 -1 2 -1 2.74 0.8
 1 -2 -1 2.82 1.61
 -2 1 -1 16.64 1.05
 -2 1 0 7000.08 137.02
 1 -2 0 9858.3 129.7
 -1 -1 0 7474.39 135.07
 -2 1 0 8784.39 130.18
 -2 1 0 7732.24 132.28
 1 1 0 7583.5 133.68
 2 -1 0 9041.04 129.97
 -1 2 0 8691.12 132.52
 -1 2 0 8782.28 132.67
 1 1 0 7670.15 133.78
 -1 2 0 8666.64 132.42
 2 -1 0 8917.36 129.93
 1 1 0 7566.05 133.57
 -2 1 0 8750.62 130.13
 1 1 0 7700.88 133.84
 -1 2 0 8721.92 132.59
 2 -1 0 9188.95 130.03
 2 -1 0 9785.56 130.36
 1 1 0 8224.75 133.74
 -1 2 0 8565.53 132.6
 2 -1 0 9001.57 132.89
 1 -2 0 9216.84 135.2
 -2 1 0 7476.75 128.8
 2 -1 0 9416.12 129.9
 1 1 0 8608.68 134.48
 -2 1 0 8517.8 134.72
 -1 2 0 8524.67 134.56
 2 -1 0 7232.03 133.61
 -2 1 0 7383.9 133.45
 2 -1 0 9201.45 130.05
 -2 1 0 8797.11 130.18
 -2 1 0 7078.59 138.39
 -1 2 0 6858 136.66
 -1 2 0 9999 135.32
 1 -2 0 8334.6 133.99
 -1 -1 0 8107.34 133.16
 -2 1 0 7236.75 132.38
 2 -1 0 8976.91 132.82
 1 1 0 8409.54 131.05
 -2 1 0 7896.74 129.8
 -2 1 1 1.39 0.66
 -1 2 1 9.83 2.45
 -2 1 1 5.6 2.9
 -2 1 1 9.88 2.57
 -2 1 1 4.49 1.23
 1 -2 1 2.84 0.87
 -1 -1 1 7.82 2.22
 -1 -1 1 5.1 2
 1 -2 1 3.33 1.47
 2 -1 1 2.88 1.11
 1 -2 1 5.77 1.85
 -1 2 1 4.77 1.11
 -1 2 1 5.79 1.21
 -2 1 1 2.89 0.48
 1 1 1 4.05 1.47
 2 -1 1 6.82 1.4
 1 -2 1 4.51 2.06
 -1 2 1 6.08 1.22
 -1 -1 1 13.42 2.03
 2 -1 1 3.08 1.27
 1 1 1 4.76 1.61
 -2 1 1 7.13 2.24
 2 -1 1 2.99 1.49
 1 1 1 4.3 1.65
 -1 2 1 3.12 1.48
 -2 1 1 3.42 1.33
 -1 2 1 3.86 1.04
 1 -2 1 2.9 0.81
 -2 1 1 2.51 1.08
 -2 1 2 4812.9 93.83
 -1 -1 2 4912.43 93.65
 -2 1 2 5551.48 92.82
 -2 1 2 5639 87.68
 -2 1 2 5702.95 87.73
 -2 1 2 5578.53 87.61
 -1 2 2 5307.35 90.15
 1 1 2 5519.24 92.98
 1 1 2 5643.82 93.67
 -1 2 2 6060.51 90.34
 -1 -1 2 5068.96 91.07
 1 -2 2 5699.04 94.48
 2 -1 2 5372.14 93.37
 -2 1 2 5662.3 87.71
 2 -1 2 4957.94 93.44
 -2 1 2 5642.61 95.83
 -2 1 2 6396.15 92.36
 1 1 2 5664.11 94.6
 -1 2 2 6021.85 93.49
 2 -1 2 5620.14 95.65
 1 -2 2 5858.28 92.58
 -1 -1 2 5140.82 94.23
 1 -2 2 5252.25 91.9
 -2 1 2 4503.39 92.64
 -2 1 2 5745.35 96
 -1 2 2 5455.42 94.26
 1 -2 2 5241.43 92.01
 -1 -1 2 5683.4 94.97
 -1 2 2 5279.22 87.72
 1 1 3 5.36 1.54
 -1 2 3 -0.17 0.56
 -1 -1 3 10.06 1.89
 1 -2 3 1.26 1.1
 2 -1 3 0.32 0.91
 1 -2 3 0.9 0.95
 -1 -1 3 2.15 1.51
 -1 2 3 4.32 1.32
 -2 1 3 5.99 1.58
 1 1 3 0.42 0.95
 -1 2 3 1.07 0.61
 2 -1 3 0.11 1.09
 -1 -1 3 -0.22 0.96
 -2 1 3 0.87 1.2
 2 -1 3 3.42 0.57
 1 1 3 2.24 1.28
 2 -1 3 1.24 1.14
 -1 2 3 8.05 1.63
 -2 1 3 -0.1 0.65
 -2 1 3 11.03 2.33
 -1 -1 3 -0.61 1.24
 2 -1 3 2.7 0.84
 1 -2 3 18.85 2.49
 -1 -1 3 0.48 1.14
 -2 1 3 4.19 1.5
 1 1 4 421.55 13.65
 1 1 4 407.72 13.85
 -1 2 4 419.9 11.01
 -1 2 4 425.75 12.81
 2 -1 4 443.83 15.16
 1 -2 4 389.46 14.54
 -2 1 4 479.38 15.25
 -1 -1 4 471.18 15.18
 1 1 4 423.33 14.95
 -1 2 4 368.56 13.83
 -2 1 4 402.88 13.39
 2 -1 4 451.42 15.35
 -1 2 4 513.74 13.63
 -2 1 4 459.18 15.79
 -1 -1 4 417.37 16.58
 1 -2 4 453.49 15.28
 -2 1 4 504.18 17
 -1 -1 4 436.23 16.67
 -2 1 4 507.62 14.05
 1 -2 4 391.09 14.96
 2 -1 4 394.35 14.8
 -1 -1 4 427.49 14.42
 -1 2 4 463.82 14.97
 2 -1 4 458.94 12.77
 -1 -1 5 1.03 1.39
 -2 1 5 0.63 1.35
 1 1 5 0.6 1.38
 2 -1 5 1.73 1.7
 -1 2 5 4.25 1.87
 -2 1 5 -0.59 1.17
 -1 2 5 0.29 1.52
 -1 -1 5 2.11 1.91
 1 -2 5 -0.15 1.2
 -2 1 5 1.92 2.02
 -2 1 5 0.26 0.72
 -1 2 5 0.65 0.92
 -1 -1 5 -0.05 0.77
 -1 -1 5 0.2 1.4
 1 -2 5 0.56 1.66
 2 -1 5 0.46 1.5
 -1 -1 5 -0.27 1.89
 2 -1 5 0.59 1.4
 1 1 5 -0.7 1.15
 -1 2 5 5.07 1.02
 -1 2 6 1729.61 35.93
 -2 1 6 1808.87 38.72
 1 -2 6 1845.34 34.78
 -1 -1 6 1883.92 40.31
 1 1 6 1679.79 38.83
 2 -1 6 1761.91 39.72
 -1 -1 6 1606.22 32.16
 1 -2 6 1698.2 38.31
 -2 1 6 1643.21 38.91
 -1 2 6 1529.63 39.86
 -2 1 6 1955.94 33.95
 -1 -1 6 1850.47 33.8
 -2 1 6 1809.27 42.66
 1 -2 6 1862.53 43.24
 -1 -1 6 1735.05 45.76
 -1 2 6 1664.3 32.74
 -1 2 6 1692.9 40.44
 2 -1 6 1610.58 37.05
 2 -1 6 1576.55 40.63
 1 -2 6 1689.6 43.92
 -1 -1 6 1674.01 41.55
 2 -1 6 1681.83 39.37
 1 1 6 1697.27 37.72
 -1 2 6 1738.28 33.41
 -2 1 7 0.67 1.28
 -1 -1 7 1.69 1.35
 -1 2 7 0.73 1.71
 1 -2 7 1.27 1.73
 -1 2 7 2.3 2.05
 -2 1 7 3.18 2.21
 -1 -1 7 3.09 2.73
 2 -1 7 2.28 1.5
 1 -2 7 -0.36 0.68
 -2 1 7 3.43 1.58
 -1 -1 7 0.42 1.15
 1 1 7 0.75 1.48
 2 -1 7 0.38 1.16
 1 -2 7 0.04 1.15
 1 -2 7 0.43 1.98
 2 -1 7 0.02 1.79
 -1 -1 7 0.59 1.56
 2 -1 7 -0.17 1.22
 -1 2 7 0.07 0.43
 1 1 7 3.16 1.48
 2 -1 8 809.88 24.45
 1 -2 8 848.57 29.9
 -1 -1 8 818.46 26.97
 1 1 8 677.69 24.22
 -1 -1 8 758.05 23.22
 1 -2 8 865.11 27.29
 -1 -1 8 903.89 31.26
 -1 -1 8 924.48 24.56
 -2 1 8 861.84 23.24
 -1 2 8 713.7 24.87
 1 -2 8 810.25 23.94
 1 1 8 754.06 22.95
 2 -1 8 769.32 23.77
 -2 1 8 788.51 24.84
 -1 2 8 817.88 26.11
 -2 1 8 862.73 27.75
 2 -1 8 802.72 23.77
 1 1 8 751.51 22.11
 -2 1 9 1.76 1.53
 -1 2 9 -0.19 1.18
 1 1 9 5.81 2.3
 -1 2 9 -0.28 1.43
 2 -1 9 -0.34 1.06
 1 -2 9 2.05 1.67
 -1 -1 9 2.12 2.07
 -2 1 9 0.32 1.62
 -1 -1 9 0.73 0.83
 -2 1 9 0.37 0.91
 2 -1 9 1.38 1.12
 1 1 9 0.16 0.82
 -1 -1 9 0.16 1.42
 1 -2 9 0.13 1.56
 1 1 9 0.41 0.67
 2 -1 9 -0.42 1.03
 1 -2 10 84.73 7.54
 2 -1 10 85.46 7.34
 1 -2 10 88.33 9.25
 1 1 10 70.67 7.25
 -1 -1 10 77.9 6.9
 -1 -1 10 89.29 9.33
 1 1 10 76.08 6.35
 1 1 10 79.79 6.15
 -2 1 10 96.56 8.75
 1 -2 10 82.69 8.07
 -1 2 10 89.14 8.14
 2 -1 10 77.48 7.11
 2 -1 10 74.57 6.63
 -1 2 10 69.01 6.99
 -2 1 10 77.06 7.15
 -1 2 11 1.05 0.98
 1 -2 11 -1.67 1.92
 1 -2 11 0.18 0.83
 2 -1 11 0.4 0.94
 -1 2 11 1.08 1.74
 -1 -1 11 -0.4 1.3
 -2 1 11 1.08 1.76
 1 1 11 -0.39 1.41
 -2 1 11 0.72 1.61
 2 -1 11 -0.07 1.09
 1 -2 11 0.35 1.3
 -1 2 11 1.7 1.59
 -1 -1 11 -0.91 1.65
 -1 2 12 7.95 2.27
 1 1 12 9.14 2.67
 -1 -1 12 11.8 3.54
 -2 1 12 8.06 2.81
 1 -2 12 10.11 2.99
 2 -1 12 10.7 2.8
 1 1 12 9.34 2.83
 -2 1 12 7.55 2.38
 -1 2 12 8.08 2.55
 -1 -1 12 6.8 2.08
 -2 2 -12 3.17 1.61
 2 -2 -12 4.39 1.72
 0 2 -12 2.88 1.58
 2 0 -12 1.96 1.38
 2 0 -12 1.85 1.11
 0 2 -12 1.7 1.3
 -2 0 -12 3.41 1.86
 -2 2 -12 2.85 1.41
 0 -2 -12 2.12 1.4
 0 -2 -12 1.73 1.39
 -2 0 -12 2.39 1.6
 0 2 -12 1.55 1.2
 -2 2 -12 3.07 1.55
 2 0 -12 2.37 1.22
 -2 2 -12 2.77 1.28
 -2 0 -12 2.21 1.22
 2 0 -12 1.21 0.99
 -2 2 -12 3.36 1.47
 0 2 -12 0.81 1.05
 -2 2 -12 4.3 1.68
 0 2 -12 1.32 1.09
 2 0 -12 2.04 1.05
 -2 0 -12 1.65 1.2
 0 -2 -12 2.41 1.52
 2 -2 -11 52.95 4.95
 2 0 -11 62.33 6.47
 0 2 -11 52.49 5.67
 2 -2 -11 46.8 5.35
 0 -2 -11 41.65 5.86
 -2 0 -11 46.37 5.9
 2 0 -11 83.1 6.28
 -2 2 -11 47.41 5.43
 0 2 -11 47.84 5.33
 2 -2 -11 46.1 4.97
 2 0 -11 90.59 6.58
 2 -2 -11 43.06 4.8
 -2 2 -11 47.67 5.31
 0 2 -11 50.28 5.44
 0 -2 -11 40.74 5.76
 -2 0 -11 51.36 6.14
 0 2 -11 49.92 5.4
 -2 0 -11 40.84 4.8
 -2 2 -11 44.89 4.71
 -2 2 -11 45.69 5.73
 0 -2 -11 41.53 5.57
 2 0 -11 83.04 6.26
 0 2 -11 51.56 5.49
 -2 2 -11 52.13 5.58
 -2 2 -11 51.3 5.52
 0 -2 -11 46.09 6.08
 2 0 -11 83.7 6.31
 2 -2 -11 43.05 4.79
 -2 0 -11 53.75 6.21
 -2 2 -10 17.43 3.24
 0 2 -10 16.64 3.23
 -2 0 -10 17.25 3.68
 -2 2 -10 21.34 3.54
 -2 2 -10 20.92 3.52
 0 -2 -10 17.7 3.86
 2 -2 -10 17.6 3.07
 0 2 -10 21.85 3.66
 -2 2 -10 15.61 3.36
 0 2 -10 20.6 3.57
 2 -2 -10 17.58 3.24
 2 0 -10 21.84 3.93
 2 -2 -10 19.93 3.2
 2 0 -10 17.89 2.97
 2 -2 -10 20.42 3.25
 2 0 -10 17.6 2.93
 0 -2 -10 18.43 3.91
 -2 0 -10 18.18 3.75
 0 2 -10 20.02 3.53
 2 0 -10 15.7 2.84
 0 2 -10 17.09 2.7
 -2 2 -10 19.59 3.11
 -2 0 -10 18.95 3.27
 0 -2 -10 15.89 2.91
 0 -2 -10 23.12 4.15
 -2 0 -10 21.15 4.01
 0 -2 -10 18.36 4.02
 2 -2 -10 19.9 3.28
 0 2 -10 23.57 3.82
 -2 2 -10 20.06 3.42
 2 0 -10 17.45 3.01
 0 -2 -9 108.71 7.73
 -2 0 -9 99.9 7.37
 -2 0 -9 95.05 8.26
 2 -2 -9 96.17 7.04
 0 -2 -9 100.73 9.36
 -2 2 -9 102.63 7.04
 0 2 -9 117.68 7.37
 2 -2 -9 114.05 7.77
 2 -2 -9 115.68 7.46
 2 0 -9 125.69 9.02
 0 2 -9 131.04 8.46
 -2 0 -9 99.73 8.47
 0 2 -9 127.7 8.67
 2 -2 -9 99.86 7.19
 -2 2 -9 101.69 7.43
 0 -2 -9 105.68 9.58
 2 0 -9 117.76 7.47
 -2 2 -9 99.02 7.35
 2 0 -9 104 7.11
 -2 0 -9 91.99 8.24
 2 -2 -9 95.61 7.13
 0 2 -9 112.59 8.18
 -2 2 -9 106.98 7.67
 2 0 -9 107.54 7.14
 0 2 -9 117.82 8.33
 0 -2 -9 96.6 8.38
 -2 2 -9 91.65 7.81
 -2 2 -9 105.47 7.53
 -2 0 -9 97.93 8.41
 0 -2 -9 108.35 9.7
 2 0 -9 105.95 7.1
 2 -2 -9 101.95 7.3
 0 2 -9 127.38 8.68
 0 2 -8 227.53 12.09
 -2 0 -8 190.51 10.35
 0 -2 -8 201.73 11.14
 0 -2 -8 239.7 15.31
 -2 0 -8 201.02 12.38
 2 -2 -8 171.85 9.65
 0 2 -8 219.39 11.04
 -2 2 -8 188.73 9.76
 0 2 -8 194.17 10.34
 2 -2 -8 206.63 10.3
 2 -2 -8 204.6 9.92
 2 0 -8 238.63 12.99
 2 0 -8 203.97 9.9
 0 -2 -8 220.92 14.77
 0 2 -8 245.4 12.81
 -2 2 -8 182.35 9.91
 2 -2 -8 185.94 10.03
 -2 0 -8 189.95 12.1
 -2 0 -8 174.45 11.75
 -2 2 -8 174.55 9.81
 2 0 -8 197.84 9.77
 0 2 -8 236.11 12.62
 2 -2 -8 169.7 9.69
 -2 2 -8 187.62 10.08
 2 0 -8 202.16 9.83
 0 2 -8 235.08 12.58
 -2 2 -8 172.59 10.87
 0 -2 -8 203.74 12.45
 -2 0 -8 176.56 11.7
 0 -2 -8 228.12 14.98
 -2 2 -8 177.35 9.81
 2 0 -8 196.19 9.74
 2 -2 -8 179.97 9.88
 0 2 -8 237.86 12.62
 0 -2 -7 319.59 16.13
 -2 2 -7 257.59 13.6
 -2 0 -7 232.38 11.75
 0 -2 -7 264.69 12.22
 2 -2 -7 232.63 7.43
 0 -2 -7 263.33 14.77
 -2 0 -7 300.02 16.45
 2 -2 -7 262.42 12.15
 0 2 -7 278.23 12.95
 -2 2 -7 247.76 11.67
 0 2 -7 311.24 13.7
 0 2 -7 276.72 8.78
 2 -2 -7 281.6 11.9
 2 0 -7 284.29 13.56
 0 2 -7 265.19 11.74
 2 0 -7 302.24 12.37
 0 -2 -7 292.05 15.59
 -2 0 -7 299.35 16.57
 2 -2 -7 260.09 12.13
 -2 2 -7 253.83 11.52
 0 2 -7 285.66 13.23
 2 0 -7 287.14 12.12
 0 2 -7 273.07 12.97
 2 -2 -7 254.92 12.04
 -2 0 -7 275.35 16.08
 -2 2 -7 236.78 11.24
 2 0 -7 299.89 12.31
 -2 2 -7 244.16 11.32
 0 2 -7 278.11 13.01
 -2 0 -7 236.27 8
 0 -2 -7 275.89 15.25
 0 2 -7 278.12 13.11
 -2 0 -7 295.5 16.42
 2 -2 -7 256.77 12.08
 -2 2 -7 247.73 11.39
 2 0 -7 304.4 12.39
 -2 2 -6 487.21 19.47
 0 -2 -6 496.14 18.5
 -2 0 -6 475.92 17.06
 2 -2 -6 404.86 10.81
 0 -2 -6 449.8 18.11
 -2 0 -6 480.42 19.78
 2 -2 -6 450.43 15.82
 0 2 -6 428.8 16.34
 2 0 -6 439.88 15.26
 0 2 -6 443.62 16.21
 -2 2 -6 441.19 16.63
 0 2 -6 482.36 13.68
 -2 2 -6 473.1 13.56
 2 0 -6 447.83 16.79
 0 2 -6 440.94 15.66
 2 -2 -6 465.91 15.4
 -2 2 -6 407.97 14.96
 0 -2 -6 471.18 18.58
 2 0 -6 459.32 15.51
 2 -2 -6 466.05 16.06
 -2 0 -6 485.5 19.96
 0 2 -6 441.84 16.52
 2 0 -6 441.14 15.32
 -2 2 -6 410.25 15.06
 2 -2 -6 452.45 15.99
 0 2 -6 416.47 16.1
 -2 0 -6 464.99 19.8
 0 2 -6 443.64 16.53
 2 0 -6 449.99 15.34
 -2 2 -6 404.06 14.88
 -2 0 -6 437.29 12.9
 2 -2 -6 462.59 16.06
 -2 0 -6 490.12 20.03
 0 -2 -6 486.75 18.91
 2 0 -6 479.13 15.83
 -2 2 -6 412.17 14.98
 0 2 -6 449.57 16.63
 2 0 -5 2689.61 52.41
 0 2 -5 2577.01 54.25
 -2 2 -5 2566.25 52.95
 2 -2 -5 2881.31 52.47
 -2 0 -5 2762.71 58.3
 -2 2 -5 2604.43 52.99
 0 2 -5 2611.58 54.43
 2 0 -5 2773.46 52.72
 2 -2 -5 2479.64 47.53
 -2 2 -5 2699.45 57.01
 0 -2 -5 2804.48 55.15
 2 0 -5 2738.91 52.57
 0 2 -5 2551.14 54.33
 2 -2 -5 2765.33 47.33
 -2 0 -5 2702.88 57.68
 -2 2 -5 2821.88 52.62
 -2 2 -5 3266.75 61.69
 0 2 -5 2553.81 53.54
 2 0 -5 2615.41 54.66
 2 -2 -5 3090.83 55.3
 0 2 -5 3075.15 56.64
 0 -2 -5 2541.03 55.68
 -2 0 -5 2888.15 58.67
 2 -2 -5 2890.95 52.3
 2 0 -5 2707.02 52.53
 0 2 -5 2639.5 54.54
 -2 2 -5 2615.97 53.04
 -2 0 -5 2562.03 51
 0 2 -5 2722.8 51.84
 2 0 -5 2785.33 52.76
 0 -2 -5 2532.37 55.66
 2 -2 -5 2841.15 52.18
 -2 0 -5 2905.02 58.74
 0 2 -5 2616.94 54.47
 -2 2 -5 2643.67 53.13
 2 -2 -5 2864.88 52.19
 0 -2 -5 2514.08 55.39
 -2 0 -5 2916.02 58.7
 -2 2 -4 103.86 5.8
 -2 0 -4 102.83 6.15
 2 0 -4 99.52 5.72
 0 2 -4 115.12 7.03
 -2 0 -4 113.82 7.61
 2 -2 -4 110.05 5.25
 -2 2 -4 128.07 7.05
 -2 2 -4 131.74 7.14
 2 0 -4 100.1 5.76
 0 2 -4 111.96 6.99
 2 -2 -4 95 4.69
 0 -2 -4 102.09 7.13
 0 2 -4 108.7 6.87
 2 0 -4 109.17 5.97
 -2 2 -4 124.98 6.97
 -2 2 -4 130.99 7.64
 0 2 -4 106.45 6.81
 2 0 -4 103.84 5.84
 -2 0 -4 117.62 8
 0 -2 -4 112.9 6.86
 2 0 -4 94.33 6.19
 2 -2 -4 98.24 6.22
 -2 0 -4 105.77 3.55
 0 2 -4 117.19 6.93
 2 -2 -4 115.32 6.41
 2 0 -4 103.91 6.74
 -2 2 -4 128.6 7.05
 2 -2 -4 113.05 5.32
 -2 0 -4 104.65 7.31
 0 2 -4 107.89 6.86
 2 0 -4 103.88 5.86
 0 -2 -4 104.29 7.2
 2 -2 -4 92.57 5.43
 2 -2 -4 111.64 5.28
 0 -2 -4 102.5 7.11
 -2 0 -4 107.57 7.36
 0 2 -4 105.81 6.7
 -2 2 -4 114.47 8.14
 -2 2 -4 119.53 6.79
 -2 2 -3 4575.35 83.76
 -2 0 -3 4954.59 85.97
 0 -2 -3 4269.2 84.88
 2 0 -3 4735.79 82.31
 -2 0 -3 5157.09 86.41
 2 -2 -3 5316.9 79.49
 0 2 -3 4954.18 85.58
 -2 2 -3 4899.36 84.92
 -2 2 -3 4856.61 84.82
 0 2 -3 4856.53 85.53
 2 0 -3 4737.86 82.39
 2 0 -3 4735.94 82.27
 0 2 -3 4899.24 85.45
 -2 2 -3 4841.7 84.7
 -2 2 -3 4920.96 84.85
 -2 0 -3 4880.72 88.08
 0 -2 -3 4789.97 84.44
 -2 0 -3 4562.7 79.16
 0 2 -3 4842.73 85.39
 2 0 -3 4658.98 82.3
 2 -2 -3 4912.81 83.7
 2 0 -3 5058.12 84.07
 -2 0 -3 4574.88 79.52
 2 0 -3 4653.61 84.73
 0 2 -3 4735.52 83.79
 2 -2 -3 4785.78 82.34
 -2 0 -3 5172.36 86.42
 0 -2 -3 4260.15 84.77
 -2 2 -3 4899.81 84.9
 2 -2 -3 5275.89 79.44
 2 0 -3 4709.77 82.29
 0 2 -3 4965.6 85.7
 2 -2 -3 4619.13 81.7
 2 0 -3 5317.91 85.41
 -2 2 -3 5185.94 87.1
 -2 2 -3 4638.16 87.11
 0 2 -3 4659.31 84.49
 -2 0 -3 5162.8 86.28
 0 -2 -3 4287.56 84.81
 2 -2 -3 5243.88 79.36
 -2 0 -2 1709.33 35.14
 0 2 -2 1791.91 36.01
 -2 0 -2 1747.63 35.41
 2 0 -2 1767.44 33.84
 -2 2 -2 1858.56 35.94
 2 0 -2 1759.41 33.84
 -2 2 -2 1832.98 35.73
 0 2 -2 1809.25 36.19
 0 -2 -2 1786.06 35.56
 -2 0 -2 1660.18 30.23
 -2 2 -2 1874.88 35.95
 0 2 -2 1786.48 35.96
 2 0 -2 1766.73 33.69
 2 0 -2 1708.31 32.28
 2 -2 -2 1792.68 30.5
 2 0 -2 1637.62 30.03
 2 0 -2 1737.18 33.65
 0 2 -2 1758.9 35.96
 -2 2 -2 1790.94 35.51
 -2 0 -2 1707.82 33.65
 2 0 -2 1728.96 31.08
 0 2 -2 1670.88 33.53
 2 -2 -2 1680.61 32.38
 -2 0 -2 1737.67 35.36
 2 0 -2 1768.83 33.85
 -2 2 -2 1851.63 35.88
 0 2 -2 1787.82 36.07
 0 2 -2 1669.85 35.39
 -2 2 -2 1645.59 36.24
 -2 2 -2 1809.53 38.55
 2 0 -2 1818.03 35.27
 -2 2 -2 1759.13 36.74
 -2 0 -2 1763.72 38.37
 -2 0 -1 1953.21 41.5
 -2 2 -1 1963.11 39.83
 2 -2 -1 2134.64 32.11
 2 0 -1 1982.26 37.58
 0 -2 -1 1719.6 36.15
 -2 0 -1 1799.61 38.18
 -2 0 -1 1900.55 37.16
 2 0 -1 1845.05 35.48
 -2 2 -1 1829.78 35.22
 0 2 -1 1998.31 38.03
 0 2 -1 1992.72 38.06
 2 0 -1 1844.61 35.53
 -2 2 -1 1784.17 35.02
 2 0 -1 1846.63 35.38
 0 2 -1 2002.39 37.89
 -2 2 -1 1825.42 35.22
 2 0 -1 1933.12 35.27
 2 -2 -1 1885.86 35.23
 -2 0 -1 1980.99 32.6
 0 -2 -1 1966.47 37.77
 0 2 -1 1898.09 37.62
 -2 2 -1 1751.27 34.83
 -2 0 -1 1985.3 38.91
 2 0 -1 1956.87 35.18
 -2 0 -1 1892.41 37.09
 -2 2 -1 1794.7 35.15
 -2 2 -1 1870.38 36.93
 -2 2 -1 1964.7 41.61
 0 2 -1 1988.52 38.01
 -2 0 -1 1872.94 36.99
 2 0 -1 1819.7 35.45
 0 2 -1 1850.15 34.25
 -2 2 0 3078.91 62.92
 -2 2 0 3493.5 57.45
 -2 0 0 2835.41 62.13
 -2 2 0 3001.76 61.08
 2 0 0 3616.17 58.66
 0 -2 0 3259.42 57.49
 -2 0 0 3133.95 59.27
 -2 2 0 2772.95 53.46
 2 0 0 3282.47 56.78
 0 2 0 3184.53 58.11
 2 -2 0 3677.2 53.97
 2 -2 0 3709.94 54.06
 2 0 0 3294.99 56.81
 -2 2 0 2748.35 53.39
 0 2 0 3193.68 58.19
 0 -2 0 3272.66 58.95
 -2 0 0 3333.3 55.42
 2 -2 0 3118.67 55.52
 -2 2 0 2805.11 53.41
 2 -2 0 3651.85 53.9
 0 2 0 3196.48 58.02
 2 0 0 3195.48 56.56
 0 2 0 3261.04 58.39
 2 0 0 3495.6 57.71
 2 -2 0 3699.55 56.94
 -2 2 0 2698.5 53.24
 2 -2 0 3728.38 54.1
 -2 2 0 3196.84 57.66
 -2 0 0 2878.02 59.85
 0 2 0 3130.9 55.29
 2 0 0 3252.69 57.75
 -2 2 0 3173.25 59.37
 -2 2 0 2736.21 53.42
 2 -2 0 3678.43 54.02
 2 0 0 3305.39 56.85
 0 2 0 3191.73 58.18
 2 -2 0 3204.8 56.04
 2 -2 0 3889.94 53.66
 0 -2 0 2641.07 53.06
 -2 2 1 1853.96 38.28
 -2 0 1 1901.63 39.85
 0 -2 1 1819.18 35.08
 -2 0 1 1792.97 36.33
 2 0 1 1874.43 34.66
 0 2 1 1828.07 35.59
 2 0 1 1528.69 30.16
 2 -2 1 1720.86 32.35
 0 -2 1 1694.09 35.55
 0 2 1 1826.2 35.63
 0 2 1 1854.3 35.6
 2 0 1 1848.83 34.72
 0 2 1 1727.2 35.01
 2 -2 1 1812.49 34.33
 -2 0 1 1735.33 29.7
 0 -2 1 1912.09 36.35
 2 0 1 1782.61 35.17
 -2 2 1 1748.56 35.5
 -2 0 1 1740.99 38.19
 2 0 1 1601.31 35.14
 -2 2 1 1687.04 35.74
 0 2 1 1748.05 32.69
 -2 0 1 1790.41 32.09
 -2 2 1 1932.52 33.49
 -2 2 1 1854.49 39.01
 2 -2 1 1796.15 35.63
 0 -2 1 1806.81 32.66
 -2 0 1 1824.1 35.13
 2 -2 1 1939.22 29.65
 0 2 1 1852.65 35.71
 2 -2 1 1619.81 31.43
 -2 2 2 1887.86 37.95
 -2 0 2 1740.8 30.4
 -2 2 2 1890.49 37.35
 -2 0 2 1922.82 38.69
 0 -2 2 1703.62 35.13
 2 0 2 1815.65 33.36
 -2 0 2 1867.5 36.97
 -2 2 2 1692.11 28.7
 -2 2 2 1717.9 29.27
 -2 2 2 1740.65 29.29
 -2 2 2 1681.71 28.69
 -2 2 2 1788.66 29.37
 -2 2 2 1690.62 28.67
 0 2 2 1598.62 33.88
 2 0 2 1744.54 34.56
 0 2 2 1726.1 34.24
 0 -2 2 1897.25 36.05
 2 -2 2 1698.66 34.7
 -2 0 2 1542.8 30.43
 -2 2 2 1653.58 28.68
 2 0 2 1684.71 35.21
 -2 0 2 1814.85 38.78
 -2 2 2 1781.05 35.79
 0 2 2 1708.09 36.09
 0 2 2 1631.81 33.05
 -2 0 2 1880.34 31.69
 2 0 2 1735.5 36.49
 -2 2 2 1739.96 34.72
 -2 2 2 1729.87 29.28
 2 -2 2 1647.23 34.6
 -2 0 2 1719.81 36.03
 2 -2 2 1852.28 31.33
 2 -2 2 1884.95 32.71
 0 -2 2 1640.55 35.71
 -2 2 2 2023.44 34.24
 0 2 3 4645.29 81.14
 2 0 3 4343.44 80.8
 -2 2 3 5372.36 76.69
 0 2 3 4553.42 80.48
 2 -2 3 4743.81 83.26
 -2 0 3 4236.82 78.99
 0 -2 3 4591.71 83.14
 0 -2 3 4520.01 84.52
 2 -2 3 5405.57 80.61
 -2 2 3 4717.95 82.19
 -2 0 3 4995.4 83.69
 2 0 3 4799.24 82.94
 -2 0 3 4916.78 86.49
 0 2 3 4699.2 83.01
 -2 2 3 4619.91 82.53
 -2 2 3 4979.55 82.4
 0 2 3 4495.89 80.98
 -2 0 3 5316.47 78.95
 -2 0 3 3997.42 74.77
 2 0 3 5284.07 85.36
 -2 0 3 3939.88 74.96
 -2 2 3 4503.17 82.24
 0 -2 3 4463.91 83.87
 2 -2 3 4522.59 78.76
 -2 0 3 4361.84 84.34
 -2 0 3 4396.39 84.21
 0 -2 3 4671.63 83.94
 -2 2 3 4910.88 81.91
 -2 0 4 123.02 8.51
 0 -2 4 106.59 7.7
 0 2 4 98.01 5.77
 0 2 4 92.24 5.91
 0 -2 4 104.01 7.16
 -2 0 4 114.39 6.22
 2 -2 4 94.64 7.08
 0 -2 4 123.39 8.52
 -2 0 4 95.58 3.71
 2 0 4 110.6 7.09
 -2 0 4 119.48 8.02
 -2 2 4 118.52 7.07
 0 2 4 100.39 6.63
 2 -2 4 108.93 7.19
 -2 2 4 95.62 6.52
 2 0 4 106.75 7.04
 -2 0 4 102.72 5.58
 0 2 4 81.12 5.96
 -2 2 4 112.63 6.32
 0 2 4 109.95 5.9
 -2 0 4 110.83 6.39
 -2 0 4 112.41 8.2
 2 -2 4 114.26 6
 0 -2 4 100.07 7.53
 -2 2 4 119.8 7.12
 -2 0 5 2515.34 56.55
 0 -2 5 2449.51 55.93
 2 0 5 2659.87 52.8
 -2 0 5 2495.29 50.76
 0 -2 5 2505.34 54.81
 2 -2 5 2569.24 55.54
 0 2 5 2366.11 49.91
 0 2 5 2524.47 48.99
 -2 2 5 2679.18 51.12
 -2 0 5 2813.22 54.36
 0 2 5 2611.36 52.16
 -2 2 5 2418.77 52.1
 -2 0 5 2817.11 50.54
 2 0 5 2376.15 51.59
 2 -2 5 2736.25 53.81
 0 2 5 2274.88 51.62
 -2 2 5 2363.74 48.22
 0 2 5 2527.7 48.05
 -2 0 5 2625.86 49.57
 -2 0 5 2675.99 58.6
 2 -2 5 2529.31 49.88
 0 -2 5 2500.66 56.49
 -2 2 5 2606.17 53.1
 -2 0 6 397.38 18.22
 -2 0 6 468.03 20.21
 2 -2 6 401.84 14.45
 0 -2 6 406.85 18.29
 0 2 6 405.23 15.13
 -2 0 6 488.24 16.9
 0 -2 6 415.93 14.92
 -2 2 6 447.52 14.96
 2 0 6 376.63 15.03
 -2 2 6 379.95 15.76
 -2 0 6 407.7 14.81
 2 -2 6 436.39 16.75
 0 2 6 346.73 15.46
 -2 0 6 471.19 13.57
 -2 2 6 413.73 12.52
 0 2 6 457.08 12.84
 -2 2 6 406.64 16.05
 -2 0 6 415.62 15.28
 0 -2 6 390.31 17.42
 2 -2 6 394.39 18.03
 0 2 6 390.3 13.4
 0 2 6 365.01 14.16
 2 0 6 459.77 16.09
 2 0 7 258.99 11.98
 0 -2 7 300.07 15.94
 2 -2 7 264.53 14.82
 0 2 7 208.88 12.03
 -2 0 7 304.81 16.69
 0 -2 7 290.7 16.11
 -2 2 7 281.97 11.61
 0 2 7 246.58 11.41
 0 -2 7 283.87 12.09
 -2 0 7 288.69 12.72
 -2 2 7 237.96 12.63
 -2 0 7 257.69 12.13
 2 0 7 247.29 11.89
 0 -2 7 257.42 11.04
 2 -2 7 286.99 13.32
 2 -2 7 272.34 12.06
 -2 2 7 264.36 13.2
 0 2 7 220.07 11.09
 0 2 7 255.06 10.75
 2 0 8 171.11 9.88
 2 -2 8 194.38 11.14
 2 -2 8 172.21 12.1
 0 -2 8 191.02 13.34
 0 2 8 163.03 10.66
 0 -2 8 207.32 14.09
 -2 0 8 217.12 14.1
 0 -2 8 205.11 10.06
 -2 2 8 204.29 9.82
 -2 0 8 201.93 10.8
 0 2 8 161.17 9.01
 -2 2 8 191.24 11.63
 2 0 8 162.75 9.81
 2 -2 8 182.87 10.83
 0 -2 8 181.93 9.14
 -2 0 8 181.86 10.25
 -2 2 8 183.61 11.35
 2 -2 8 179.78 10.16
 0 2 8 175.88 8.63
 0 2 8 166.84 9.97
 2 -2 9 104.22 8.17
 2 0 9 91.49 7.22
 2 -2 9 102.3 9.5
 0 -2 9 101.22 9.8
 0 2 9 73.75 7.18
 0 -2 9 106.06 9.91
 -2 0 9 106.83 10.01
 0 2 9 108.99 7.04
 -2 0 9 107.76 7.63
 -2 2 9 105 8.67
 2 -2 9 100.4 7.72
 2 0 9 90.88 7.17
 2 -2 9 92.42 7.66
 -2 0 9 93.9 7.41
 -2 2 9 86.86 7.75
 0 2 9 88.69 7.29
 2 -2 10 18.66 3.57
 -2 0 10 22.41 4.91
 0 -2 10 19.05 4.39
 -2 2 10 21.75 4.08
 2 0 10 14.91 3
 2 -2 10 17.24 3.35
 0 -2 10 22.4 4.87
 2 -2 10 15.4 3.96
 -2 2 10 16.65 3.56
 -2 0 10 15.71 3.13
 0 2 10 18.28 3.68
 2 0 10 15.86 3.08
 2 -2 10 19.29 3.7
 0 2 10 17.34 3.31
 2 -2 11 64.8 6.6
 -2 0 11 54.09 7.39
 -2 2 11 42.77 5.83
 0 2 11 34.18 5.07
 2 0 11 36.11 4.51
 -2 2 11 37.02 5.26
 -2 0 11 39.63 4.94
 2 -2 11 37.37 5.07
 2 0 11 37.41 4.66
 0 -2 11 40.09 6.39
 0 2 11 42.74 5.34
 0 -2 11 45.08 6.61
 0 -2 11 37.17 5.04
 2 0 11 36.52 5.44
 0 2 12 0.08 0.77
 2 -2 12 1.8 1.31
 -2 2 12 1.27 1.32
 -2 0 12 3.12 2.03
 2 -2 12 1.8 1.36
 0 -2 12 1.3 1.47
 0 -2 12 0.3 0.75
 2 0 12 0.61 1.23
 -2 2 12 0.66 0.83
 -2 0 12 2.05 1.3
 0 2 12 3.59 1.94
 -2 -1 -12 2.33 1.43
 -3 1 -12 2.36 1.37
 -2 3 -12 1.45 1.07
 -3 2 -12 2.57 1.33
 3 -2 -12 1.09 1.03
 -2 3 -12 1.63 1.36
 -1 3 -12 0.5 0.89
 3 -2 -12 1.22 1.05
 2 1 -12 2.84 1.64
 3 -1 -12 2.46 1.54
 1 2 -12 1.37 1.21
 -2 -1 -12 0.87 1.31
 -3 1 -12 0.37 0.96
 -3 2 -12 1.08 1.24
 -1 3 -12 4.21 1.75
 1 2 -12 1.02 0.97
 -2 3 -12 0.98 1.07
 2 1 -12 1.22 0.95
 -1 -2 -12 0.96 1.38
 -1 3 -12 1.03 0.99
 -2 3 -12 0.8 0.86
 -3 2 -12 0.77 0.77
 -1 -2 -12 1.59 1.38
 -2 -1 -12 0.46 1.11
 2 1 -12 0.85 0.89
 1 2 -12 1.49 1.26
 -3 1 -12 2.37 1.43
 -1 -2 -12 0.54 0.9
 1 -3 -12 0.78 1.21
 1 2 -12 1.76 1.2
 -1 3 -12 0.83 1.15
 -3 2 -12 0.37 0.91
 -2 3 -12 1.25 1.05
 2 1 -12 1.73 1.13
 -3 2 -12 1.56 1.18
 -2 3 -12 1.18 0.99
 -1 3 -12 3.16 1.6
 1 2 -12 0.35 0.81
 2 1 -12 1.25 0.99
 -1 -2 -12 1.79 1.45
 -2 -1 -12 0.76 1.21
 -3 1 -12 1.43 1.31
 -2 -1 -11 27.35 4.14
 -1 -2 -11 27.22 4.45
 -1 -2 -11 26.38 4.03
 1 -3 -11 34.26 5.29
 -1 3 -11 28.06 3.6
 -3 2 -11 27.29 3.87
 -3 1 -11 24.26 3.78
 -2 3 -11 32.3 4.07
 2 -3 -11 32.45 4.14
 2 1 -11 36.24 4.99
 3 -1 -11 38.02 5.15
 3 -2 -11 32.86 4.15
 1 2 -11 33.44 4.62
 3 -2 -11 29.76 4.39
 1 2 -11 28.33 4.18
 1 -3 -11 25.11 4.63
 -1 -2 -11 28.84 5.42
 -2 -1 -11 26.8 5.04
 -3 1 -11 31.56 4.75
 -3 2 -11 26.92 4.1
 2 1 -11 28.88 3.97
 -2 3 -11 34.82 4.55
 -1 3 -11 32.33 4.56
 -2 3 -11 29.08 4.15
 -1 3 -11 27.01 4.2
 2 1 -11 25.78 3.79
 1 2 -11 32.64 4.46
 -3 2 -11 24.41 3.95
 -1 -2 -11 27.02 5.14
 -2 3 -11 31.48 4.42
 1 2 -11 36.13 4.68
 -1 3 -11 33.63 4.62
 2 1 -11 29.33 3.99
 -2 3 -11 28.96 4.2
 1 2 -11 31.81 4.39
 1 -3 -11 23.08 4.51
 -1 -2 -11 27.95 5.28
 -3 2 -11 26.15 4.05
 -3 1 -11 26.09 4.31
 2 1 -11 29.44 4.03
 -2 -1 -11 24.67 4.73
 -1 3 -11 26.41 4.11
 -1 3 -11 28.36 4.22
 -2 3 -11 32.33 4.68
 1 -3 -11 30.31 5.08
 -2 -1 -11 27.46 5.14
 -3 2 -11 30.88 4.41
 -3 1 -11 26.9 4.41
 -2 -1 -10 13.22 2.93
 -1 -2 -10 16.46 3.67
 -2 -1 -10 11.82 2.85
 -3 1 -10 11.25 2.79
 -2 3 -10 13.75 2.81
 -3 2 -10 13.69 2.84
 -1 -2 -10 11.93 2.97
 -1 3 -10 14.42 2.72
 2 -3 -10 10.99 2.57
 3 -2 -10 12.13 2.53
 -1 3 -10 11.37 2.78
 2 -3 -10 12.22 2.68
 3 -2 -10 11.56 2.68
 1 2 -10 13.06 2.94
 3 -1 -10 15.28 3.33
 2 1 -10 17.22 3.47
 -2 3 -10 11.41 2.86
 1 -3 -10 11.85 2.85
 -1 3 -10 12.76 2.96
 1 2 -10 15.34 3.25
 2 1 -10 15.1 2.95
 1 -3 -10 14.21 3.73
 2 1 -10 13.47 2.76
 -3 1 -10 13.08 3.08
 -2 -1 -10 8.38 2.9
 -3 2 -10 12.26 2.82
 1 2 -10 16.27 3.33
 -1 -2 -10 11.85 3.79
 -1 3 -10 14.37 3.07
 -2 3 -10 9.59 2.45
 -3 1 -10 12.09 3.04
 -2 -1 -10 14.52 3.85
 -1 -2 -10 9.38 3.41
 -3 2 -10 14.5 3.08
 -2 3 -10 13.35 2.84
 1 -3 -10 16.17 4.03
 -3 1 -10 11.79 3.05
 -3 2 -10 12.62 2.84
 2 1 -10 14.54 2.89
 -1 3 -10 11.52 2.94
 1 2 -10 12.04 2.94
 -2 3 -10 12.24 2.73
 -3 2 -10 15.02 3.13
 -3 1 -10 11.98 3.03
 -2 3 -10 14.67 2.99
 1 -3 -10 13.53 3.7
 2 1 -10 12.78 2.67
 1 2 -10 16.38 3.36
 -1 3 -10 11.7 2.78
 -2 -1 -10 14.74 3.84
 -1 -2 -10 13.26 4.05
 -3 1 -9 63.31 6.72
 1 2 -9 74.81 7.25
 3 -1 -9 58.41 4.71
 -1 3 -9 74.88 6.85
 2 1 -9 77.05 6.8
 -2 3 -9 63.31 6.04
 -3 2 -9 64.26 6.08
 1 2 -9 86.12 7.65
 -2 3 -9 67.47 6.16
 -1 3 -9 76.93 6.94
 2 1 -9 73.65 6.62
 1 2 -9 82.78 7.41
 -1 -2 -9 92.54 9.37
 -2 -1 -9 93.41 8.4
 -1 -2 -9 69.4 6.95
 1 -3 -9 75.95 6.37
 -2 -1 -9 69.26 6.64
 1 -3 -9 63.2 6.52
 2 -3 -9 92.45 6.99
 -2 3 -9 58.02 5.98
 -1 3 -9 77.28 6.58
 -2 3 -9 70.95 6.17
 -3 2 -9 63.77 5.84
 -3 1 -9 65.56 6.04
 2 -3 -9 75.29 6.34
 2 1 -9 76.84 7.42
 3 -2 -9 74.71 6.54
 3 -1 -9 78.6 7.56
 1 2 -9 70.13 6.46
 -1 3 -9 73.23 6.34
 -1 3 -9 79.91 7.05
 1 -3 -9 80.75 9.37
 -2 -1 -9 72.91 8.71
 -1 -2 -9 76.03 9.72
 2 1 -9 74.91 6.7
 3 -1 -9 66.18 4.99
 1 2 -9 84.59 7.65
 -3 1 -9 65.46 6.71
 2 -3 -9 74.52 7.68
 -3 2 -9 68.99 6.28
 -2 3 -9 73.59 6.39
 -3 1 -9 64.61 6.67
 3 -1 -9 68.15 5.08
 1 -3 -9 80.88 9.37
 2 -3 -9 65.93 7.2
 -1 -2 -9 78.51 9.79
 -2 -1 -9 70 8.58
 -3 2 -9 70.47 6.32
 1 -3 -9 74.51 9.02
 -2 3 -9 72.7 6.32
 2 -3 -9 81.7 8.06
 -1 -2 -9 76.07 9.71
 -3 1 -9 64.51 6.72
 -2 -1 -9 71.01 8.55
 -3 2 -9 64.82 6.07
 3 -1 -9 65.66 4.99
 -1 3 -9 75.73 6.9
 2 1 -9 76.27 6.76
 1 2 -9 84.71 7.65
 3 -1 -8 105.91 6.29
 3 -2 -8 90.49 6.11
 -1 3 -8 145.04 9.97
 -3 2 -8 96.32 7.38
 1 2 -8 119.85 8.72
 -3 1 -8 103.65 8.81
 2 1 -8 126.37 8.71
 -2 3 -8 123.36 8.35
 1 2 -8 124.16 8.89
 2 1 -8 134.57 8.9
 3 -1 -8 108.88 6.36
 -2 3 -8 124.88 8.36
 -1 3 -8 152.5 10.13
 1 -3 -8 115.33 8.92
 -2 3 -8 108.73 8.01
 2 -3 -8 114.13 7.52
 -2 -1 -8 103.41 8.35
 -2 -1 -8 129.49 9.25
 -1 -2 -8 141.97 10.54
 -1 -2 -8 122.29 9.09
 1 -3 -8 122.61 8.02
 2 1 -8 123.69 8.57
 1 2 -8 124.1 8.86
 -2 3 -8 131.91 8.82
 -3 2 -8 118.26 8.11
 -1 3 -8 141.63 9.38
 -3 1 -8 102.34 7.63
 1 2 -8 149.03 8.74
 3 -1 -8 137.6 9.76
 2 -3 -8 123.1 8.42
 -1 3 -8 116.13 7.74
 3 -2 -8 137.57 9.07
 1 2 -8 125.86 8.76
 2 1 -8 128.79 9.48
 -2 3 -8 123.8 8.32
 1 -3 -8 135.19 11.09
 -1 -2 -8 135.85 12.39
 -2 -1 -8 125.92 12.07
 -1 3 -8 151.73 10.12
 2 1 -8 133.52 8.88
 3 -2 -8 96.97 6.25
 1 2 -8 126.76 9
 -3 1 -8 105.25 8.79
 -3 2 -8 103.41 7.68
 2 -3 -8 120.09 9.48
 3 -1 -8 106.78 6.29
 3 -2 -8 101.07 6.32
 -3 1 -8 109.28 8.98
 -1 -2 -8 132.28 12.11
 -3 2 -8 101.96 7.55
 1 -3 -8 130.33 10.85
 2 -3 -8 124.98 9.61
 -2 -1 -8 118.69 11.48
 1 -3 -8 133.29 11.02
 2 1 -8 131.3 8.84
 3 -1 -8 109.57 6.35
 -1 -2 -8 139.05 12.46
 -1 3 -8 144.19 9.9
 1 2 -8 127.32 9.04
 -3 1 -8 110.31 8.98
 -2 -1 -8 130.78 12.25
 3 -2 -8 101.61 6.34
 -3 2 -8 100.45 7.49
 2 -3 -8 128.95 9.78
 -2 3 -8 133.23 8.62
 -2 3 -7 186.27 10.31
 -3 2 -7 143.47 9.12
 -3 1 -7 184.77 12.47
 3 -2 -7 152.19 7.85
 3 -1 -7 173.94 7.96
 1 2 -7 182.38 10.55
 -1 3 -7 199.17 11.36
 2 1 -7 185.24 10.11
 2 1 -7 193.11 10.28
 1 2 -7 189.54 10.71
 3 -1 -7 178.05 8.02
 -2 3 -7 194.94 10.47
 -1 3 -7 210.2 11.6
 -1 -2 -7 148.34 7.52
 -2 -1 -7 157.98 7.7
 1 2 -7 183.56 8.16
 -3 1 -7 154.08 7.27
 -2 3 -7 156.15 9.82
 1 -3 -7 231.52 12.73
 -1 -2 -7 212.05 11.83
 -2 -1 -7 184.69 11.66
 2 -3 -7 215.05 8.83
 -2 -1 -7 208.88 10.67
 2 1 -7 181.19 9.93
 -1 3 -7 207.97 11.49
 1 2 -7 192.08 10.82
 -3 2 -7 169.04 9.82
 -1 3 -7 186.34 8.39
 -2 3 -7 182.2 8.25
 -2 3 -7 206.47 11.89
 -3 1 -7 161.37 9.71
 -1 3 -7 217.22 12.35
 1 2 -7 203.08 9.97
 1 -3 -7 184.46 10.61
 3 -1 -7 197.56 11.22
 -1 3 -7 173.49 9.28
 3 -2 -7 210.51 11.25
 2 -3 -7 183.39 10.23
 2 -3 -7 166.14 8.79
 1 2 -7 211.99 11.44
 2 1 -7 200.48 11.44
 -2 3 -7 201.64 10.65
 1 -3 -7 188.62 12.06
 2 -3 -7 206.39 11.47
 -1 -2 -7 205.04 13.87
 -2 -1 -7 197.51 13.58
 -1 3 -7 208.21 11.61
 2 1 -7 195.62 10.41
 3 -2 -7 166.04 8.12
 -3 2 -7 160.27 9.59
 1 2 -7 197.12 10.93
 -3 1 -7 204.62 12.95
 3 -1 -7 176.43 7.97
 3 -2 -7 166.02 8.05
 2 -3 -7 209.14 11.55
 -1 -2 -7 194.25 13.43
 -3 2 -7 155.75 9.44
 -2 -1 -7 197.01 13.54
 -3 1 -7 198.14 12.71
 1 -3 -7 195.39 12.21
 1 -3 -7 199.88 12.42
 -1 3 -7 209.77 11.64
 3 -2 -7 160.5 7.96
 2 1 -7 188.66 10.24
 1 2 -7 188.04 10.68
 -2 -1 -7 189.52 13.39
 -3 1 -7 194.3 12.63
 -1 -2 -7 197.03 13.62
 3 -1 -7 175.08 7.94
 2 -3 -7 202.91 11.44
 -3 2 -7 151.59 9.31
 -2 3 -7 209.32 10.82
 1 2 -6 251.9 11.94
 -1 3 -6 276.21 12.93
 2 1 -6 249.42 11.49
 -3 1 -6 292.11 15.13
 3 -1 -6 235.9 9.25
 3 -2 -6 245.54 9.84
 -3 2 -6 221.83 11.3
 -2 3 -6 283.8 13.12
 -2 -1 -6 263.6 14.7
 2 1 -6 245.65 11.42
 3 -1 -6 243.99 9.38
 -2 3 -6 287.61 13.22
 1 2 -6 255.07 12.03
 -1 3 -6 265.43 12.61
 -3 1 -6 218.99 9.57
 -2 -1 -6 214.59 9.7
 -3 2 -6 214.98 9.15
 -3 1 -6 264.17 14.56
 3 -2 -6 249.15 9.97
 -2 3 -6 278.49 13.03
 -3 2 -6 199.57 10.82
 3 -1 -6 223.96 9.12
 -1 3 -6 271.48 12.84
 2 1 -6 244.33 11.39
 1 2 -6 246.35 11.86
 1 -3 -6 258.58 11.96
 -2 3 -6 254.36 12.8
 -2 -1 -6 225.35 12.39
 -3 1 -6 222.39 11.31
 -2 -1 -6 270.56 11.29
 -1 -2 -6 279.25 12.53
 1 -3 -6 269.63 13.79
 -1 3 -6 265.81 12.66
 2 1 -6 244.02 11.36
 1 2 -6 238.77 11.73
 3 -1 -6 245.89 12.06
 1 -3 -6 290.94 14.46
 2 1 -6 247.66 12.28
 2 -3 -6 238.96 12.23
 2 -3 -6 212.19 9.72
 -1 3 -6 219.81 10.15
 3 -1 -6 299.34 13.35
 3 -2 -6 254.35 11.91
 1 2 -6 253.27 12.13
 1 -3 -6 265.91 13.32
 2 -3 -6 259.21 11.86
 -1 -2 -6 252.29 14.4
 -2 -1 -6 257.05 14.53
 -2 3 -6 278.64 13
 -3 2 -6 211.97 11.09
 -1 3 -6 277.52 12.91
 3 -2 -6 254.79 10.05
 -3 1 -6 284.15 14.94
 2 1 -6 251.05 11.51
 3 -1 -6 234.96 9.25
 1 2 -6 254.67 12.01
 -3 2 -6 214.01 11.13
 3 -2 -6 248.65 9.9
 -3 1 -6 283.24 14.86
 -1 -2 -6 258.31 14.54
 1 -3 -6 252.27 12.99
 -2 -1 -6 255.65 14.49
 2 -3 -6 260.49 11.85
 1 -3 -6 264.67 13.36
 2 -3 -6 260.13 11.89
 -1 -2 -6 269.32 14.85
 1 2 -6 238.6 10.76
 -2 3 -6 260.02 10.78
 -3 2 -6 232.31 11.74
 -1 3 -6 249.03 12.87
 -1 3 -6 257.36 10.61
 -2 3 -6 271.64 14.15
 1 -3 -5 1729.52 40.66
 3 -2 -5 1579.42 35.61
 2 -3 -5 1508.53 31.33
 2 -3 -5 1801.27 37.75
 -1 -2 -5 1720.72 42.97
 -2 3 -5 1958.23 41.77
 -1 3 -5 1741.47 40.02
 1 2 -5 1741.13 39.68
 -2 -1 -5 1735.63 42.64
 3 -2 -5 1813.01 34.21
 2 1 -5 1731.38 38.27
 -3 1 -5 1857.83 42.55
 -3 2 -5 1750.54 40.59
 3 -1 -5 1899.09 36.78
 2 1 -5 1715.85 38.25
 -2 3 -5 1852.19 40.96
 3 -1 -5 1906.95 36.8
 1 2 -5 1730.08 39.6
 -1 3 -5 1701.27 39.77
 -3 1 -5 1567.48 37.18
 -3 2 -5 1533.3 36.07
 -2 -1 -5 1510.45 37.28
 -3 1 -5 1836.81 42.56
 3 -2 -5 1803.79 34.37
 2 1 -5 1691.86 38.05
 1 2 -5 1713.62 39.51
 -1 3 -5 1668.44 39.62
 3 -1 -5 1880.52 36.84
 -3 2 -5 1688.52 40.15
 -2 3 -5 1867.77 41.12
 -2 3 -5 1802.69 40.86
 1 -3 -5 1789.57 37.11
 1 -3 -5 1876.22 42.21
 -3 1 -5 1629.67 39.62
 -2 -1 -5 1836.96 37.11
 -1 -2 -5 1841.66 39.39
 -2 3 -5 1912.13 41.14
 1 2 -5 1751.49 39.66
 -1 3 -5 1687.74 39.69
 2 1 -5 1726.45 38.28
 3 -2 -5 1781.54 39.64
 3 -1 -5 1789.5 39.65
 -1 3 -5 1570.56 36.12
 2 -3 -5 1560.75 35.2
 2 -3 -5 1941.52 44.34
 1 -3 -5 1935.96 43.65
 1 2 -5 1696.56 38.81
 3 -2 -5 1663.71 38.49
 2 1 -5 1724.87 39.82
 3 -1 -5 1845.59 40.3
 1 -3 -5 1746.08 40.67
 2 -3 -5 1782.08 37.61
 -1 -2 -5 1705.04 42.77
 2 1 -5 1707.57 38.18
 -2 -1 -5 1715.66 42.44
 3 -1 -5 1917.98 36.85
 1 2 -5 1731.22 39.69
 -1 3 -5 1716 39.87
 -2 3 -5 1919.88 41.46
 3 -2 -5 1818.21 34.29
 -3 1 -5 1897.76 42.76
 -3 2 -5 1737.52 40.56
 3 -2 -5 1619.81 37.5
 3 -1 -5 1626.01 38.47
 -2 3 -5 1840.22 39.5
 -3 2 -5 1692.18 39.09
 -2 3 -5 1666.62 41.62
 1 2 -5 1602.78 36.68
 -1 3 -5 1633.69 40.01
 -1 3 -5 1783.18 38.7
 -3 2 -5 1830.09 42.38
 -1 -2 -5 1727.33 42.86
 1 -3 -5 1755.55 40.67
 2 -3 -5 1804.65 37.63
 -2 -1 -5 1721.61 42.31
 -3 1 -5 1899.93 42.69
 -3 2 -5 1743.39 40.54
 3 -2 -5 1820.14 34.23
 -3 2 -4 140.13 10.1
 -2 3 -4 97.12 7.56
 -2 3 -4 114.05 7.55
 -1 3 -4 101.16 7.31
 -3 2 -4 109.37 7.62
 -1 3 -4 111.99 7.29
 -2 -1 -4 87.91 6.79
 -3 1 -4 98.02 6.96
 -3 2 -4 93.06 6.45
 -2 -1 -4 106.78 8.18
 3 -2 -4 85.33 5.54
 -1 -2 -4 104.33 8.08
 -2 3 -4 106.43 7.22
 -1 3 -4 101.98 7.11
 3 -1 -4 100.18 5.26
 -3 2 -4 124.31 7.95
 -3 1 -4 109.1 7.4
 2 1 -4 110.46 6.89
 1 2 -4 116.26 7.49
 3 -2 -4 102.62 4.02
 1 2 -4 107.87 7.27
 3 -1 -4 99.6 5.21
 2 1 -4 107.95 6.84
 -1 3 -4 105.98 7.34
 -2 3 -4 110.79 7.27
 3 -2 -4 104.71 4.11
 -1 3 -4 100.86 7.09
 -3 2 -4 119.39 7.81
 -2 3 -4 111.03 7.31
 2 1 -4 113.17 6.93
 1 2 -4 109.26 7.24
 3 -1 -4 100.95 5.29
 -3 1 -4 109.31 7.38
 -2 3 -4 113.66 6.96
 -3 1 -4 113.53 3.29
 1 -3 -4 110.88 7.73
 -1 -2 -4 112.57 6.85
 -3 1 -4 112.84 3.39
 -2 -1 -4 126.24 6.36
 -3 1 -4 99.42 7.47
 2 1 -4 113.96 7.05
 -2 3 -4 110.54 7.24
 -1 3 -4 100.35 7.16
 3 -1 -4 97.42 5.13
 1 2 -4 105.1 7.12
 2 1 -4 101.56 6.31
 -3 1 -4 85.06 3.27
 3 -2 -4 109.93 7.19
 3 -1 -4 118.79 7.5
 3 -2 -4 84.9 3.34
 -1 -2 -4 100.96 7.97
 -1 3 -4 101.45 7.12
 -2 -1 -4 109.11 8.11
 -3 1 -4 104.42 7.26
 3 -2 -4 101.53 3.99
 3 -1 -4 98.69 5.2
 -2 3 -4 111.54 7.34
 -3 2 -4 116.38 7.73
 2 1 -4 107.7 6.8
 1 2 -4 113.26 7.39
 2 -3 -4 100.74 5.2
 3 -1 -4 100.2 6.96
 3 -2 -4 103.3 6.64
 -3 1 -4 106.49 7.4
 3 -2 -4 100.23 3.96
 -1 -2 -4 107.79 8.14
 -2 -1 -4 103.18 7.92
 -3 2 -4 123.45 7.94
 2 -3 -4 104.2 5.51
 2 -3 -4 117.56 8.71
 -1 3 -4 95.58 5.86
 1 2 -4 104.66 6.82
 3 -2 -4 108.74 6.66
 2 1 -4 105.73 7.27
 3 -1 -4 115.03 7.46
 -1 3 -3 3463.17 65.66
 -2 3 -3 3463.74 66.05
 -3 2 -3 3473.03 67.36
 -2 3 -3 3203.47 64.28
 -1 3 -3 3129.92 63.36
 -3 2 -3 3418.69 67.19
 -3 2 -3 3206 63.94
 -3 1 -3 3285.45 65.06
 -2 -1 -3 3189.88 65.61
 -2 -1 -3 3226.33 64.9
 -1 -2 -3 2917.2 63.72
 3 -2 -3 3446.42 61.27
 3 -1 -3 3409.44 62.16
 -2 -1 -3 2929.26 65.06
 -2 3 -3 3349.41 62.84
 3 -1 -3 3241.5 57.28
 -1 3 -3 3343.45 63.09
 1 2 -3 3282.02 63.46
 -3 1 -3 3418.82 62.38
 2 1 -3 3344.03 62.39
 -3 2 -3 3563.56 62.6
 1 2 -3 3286.48 63.59
 2 1 -3 3328.72 62.46
 3 -1 -3 3262.58 57.33
 -1 3 -3 3322.75 63.16
 -2 3 -3 3315.27 62.7
 2 -3 -3 3339.28 63.49
 1 -3 -3 3303.81 63.81
 -3 2 -3 2820.01 53.7
 -3 1 -3 3217.62 64.68
 -1 -2 -3 3446.42 62.4
 -2 -1 -3 3414.32 59.87
 -3 2 -3 3402.43 62.12
 -1 3 -3 3279.98 62.86
 1 2 -3 3288.4 63.42
 2 1 -3 3320.02 62.28
 -2 3 -3 3278.73 62.56
 3 -1 -3 3249.16 57.35
 3 -1 -3 3365.18 55.88
 3 -1 -3 2887.92 53.27
 -2 3 -3 3308.11 60.05
 -2 3 -3 3304.93 62.67
 2 1 -3 3239.32 62.31
 3 -1 -3 3244.8 57.3
 1 2 -3 3203.42 63.3
 -1 3 -3 3260.08 62.99
 3 -2 -3 3410.11 63.25
 -3 1 -3 2921.83 56.52
 2 1 -3 3395.57 60.88
 2 -3 -3 3161.67 59.73
 3 -2 -3 2909.16 56.14
 3 -1 -3 3589.78 55.39
 -2 -1 -3 3263.15 64.92
 -3 1 -3 3429.27 62.34
 -1 3 -3 3335.41 63.16
 -3 2 -3 3544.26 62.62
 -2 3 -3 3345.7 62.8
 1 2 -3 3275.03 63.5
 3 -1 -3 3251.13 57.3
 2 1 -3 3324.86 62.41
 -3 2 -3 2959.08 54.32
 3 -2 -3 3271.34 61.69
 2 -3 -3 3150.68 57.58
 3 -1 -3 3272.51 62.52
 -3 1 -3 3417.72 62.33
 -2 -1 -3 3233.71 64.77
 -3 2 -3 3519.28 62.51
 3 -1 -3 3451.38 63.79
 2 -3 -3 3421.27 57.23
 2 -3 -3 3271.1 64.58
 2 1 -3 3479.4 63.68
 -1 3 -3 3069.05 59.16
 1 2 -3 3228.02 61.35
 3 -2 -3 3570.42 62.11
 -2 3 -2 1073.64 28.62
 -2 3 -2 1009.31 25.92
 -1 3 -2 1111.89 28.74
 -3 2 -2 1089.84 30.02
 -3 2 -2 1033.81 26.94
 -1 3 -2 1029.25 25.86
 -3 2 -2 1100.32 28.23
 -3 1 -2 1080.28 29.07
 -2 -1 -2 1041.77 29.23
 3 -1 -2 1035.86 24.99
 -3 1 -2 1127.3 26.24
 -2 -1 -2 1007.31 27.58
 -1 -2 -2 999.21 26.72
 -3 2 -2 1066.81 23.11
 1 -3 -2 1007.36 22.87
 -3 1 -2 1035.96 23.9
 -2 3 -2 1058.79 24.56
 -1 3 -2 1072.42 25.34
 -3 2 -2 1068.85 22.83
 1 2 -2 1103.36 26.94
 2 1 -2 1136.69 26.29
 3 -1 -2 1032.5 20.78
 -2 3 -2 1066.7 24.68
 1 2 -2 1102.1 26.99
 2 1 -2 1121.34 26.26
 3 -1 -2 1039.36 20.85
 -1 3 -2 1055.62 25.31
 -2 -1 -2 1124.44 23.2
 1 -3 -2 1047.3 26.05
 3 -2 -2 1030.13 19.9
 -3 1 -2 1056.98 27.46
 -1 -2 -2 1128.68 25.75
 2 -3 -2 1043.14 25.31
 -2 3 -2 1048.85 24.54
 1 2 -2 1104.55 26.87
 3 -1 -2 1030.9 20.8
 2 1 -2 1128.07 26.1
 -1 3 -2 1046.19 25.14
 -3 2 -2 1049.41 22.82
 3 -1 -2 1233.33 22.1
 2 1 -2 974.04 23.81
 2 -3 -2 1044.39 17.9
 -2 3 -2 1033.62 21.82
 3 -2 -2 1005.82 20.04
 -2 3 -2 1035.16 24.55
 3 -2 -2 1093.25 20.15
 3 -1 -2 1041.06 20.81
 1 2 -2 1021.86 26.41
 2 1 -2 1083.94 25.99
 -1 3 -2 1032.95 25.12
 2 1 -2 961.84 22.61
 -3 1 -2 1006.59 22.85
 2 -3 -2 974.14 22.15
 1 2 -2 1149.01 22.37
 -3 2 -2 907.46 22.02
 2 1 -2 1058.84 23.41
 3 -2 -2 1113.26 23.65
 3 -1 -2 1014.02 21.27
 3 -1 -2 1038.5 20.83
 -3 1 -2 1052.41 23.96
 -1 3 -2 1041.2 25.19
 -3 2 -2 1044.62 22.77
 -2 3 -2 1058.96 24.59
 2 1 -2 1044.38 24.33
 -3 1 -2 1037.98 23.81
 -3 2 -2 1049.01 22.71
 2 1 -2 1138.17 26.35
 1 2 -2 1104.17 26.98
 -1 3 -2 1120.67 22.89
 2 1 -2 1117.81 26.04
 2 -3 -2 1061.99 25.8
 1 2 -2 1056.16 24.26
 -1 3 -1 1295.63 28.8
 -3 2 -1 1319.78 34.59
 -2 3 -1 1274.47 28.82
 -3 2 -1 1189.57 28.13
 -2 3 -1 1287.43 32.6
 -3 2 -1 1301.7 32.66
 -3 1 -1 1304.97 33.25
 -1 3 -1 1313.97 32.71
 -3 1 -1 1271.13 28.7
 -3 2 -1 1278.67 25.4
 -2 -1 -1 1196.23 30.57
 1 -3 -1 1213.89 25.06
 -3 1 -1 1205.69 26.08
 -1 -2 -1 1110.01 28.94
 3 -1 -1 1214.53 28.07
 1 2 -1 1235.47 29.19
 2 1 -1 1238.56 28.52
 -2 3 -1 1264.68 26.52
 -3 2 -1 1237.53 23.93
 -1 3 -1 1247.38 27.76
 3 -1 -1 1304.64 24.31
 -1 3 -1 1270.18 27.95
 3 -1 -1 1302.58 24.37
 2 1 -1 1244.55 28.68
 1 2 -1 1234.78 29.33
 -2 3 -1 1272.76 26.61
 -1 -2 -1 1371.75 29.06
 1 -3 -1 1250.11 29.25
 2 -3 -1 1216.27 27.72
 -3 1 -1 1428.75 31.75
 -2 -1 -1 1282.96 26.06
 2 1 -1 1265.5 28.57
 -2 3 -1 1252.13 26.5
 3 -1 -1 1296.21 24.27
 -3 2 -1 1209.49 23.9
 -1 3 -1 1271.82 27.82
 1 2 -1 1235.32 29.1
 1 2 -1 1141.03 28.01
 3 -1 -1 1270.97 25.84
 2 1 -1 1151.7 27.07
 3 -2 -1 1204.54 22.8
 3 -1 -1 1276.45 24.32
 -1 3 -1 1223.41 27.7
 1 2 -1 1219.11 29.32
 3 -2 -1 1239.62 24.83
 -2 3 -1 1250.35 26.46
 -3 2 -1 1166.31 26.39
 -3 1 -1 1250.19 28.15
 2 1 -1 1198.88 26.67
 1 2 -1 1237.48 23.75
 3 -1 -1 1230.33 26.18
 3 -2 -1 1258.76 28.06
 -3 1 -1 1222.98 26.1
 -1 3 -1 1244.29 27.77
 -3 2 -1 1235.61 23.93
 -2 3 -1 1260.61 26.53
 2 1 -1 1310.16 26.89
 -2 -1 -1 1172.57 21.75
 -3 2 -1 1233.25 23.89
 1 2 -1 1252.83 29.4
 2 1 -1 1260.45 28.75
 3 -1 -1 1296.31 24.33
 -3 1 -1 1236.39 26.13
 2 -3 -1 1157.1 27.12
 1 2 -1 1302.35 27.01
 -1 3 -1 1315.04 23.77
 -3 2 0 2007.84 39.04
 -3 2 0 2142.39 48.68
 -2 3 0 2196.06 41.15
 -2 3 0 2051.44 46.44
 -3 2 0 2053.02 46.43
 -3 1 0 2083.41 47.47
 -1 3 0 2081.25 46.05
 -1 -2 0 1905.9 41.96
 -2 -1 0 1909.05 42.75
 1 -3 0 2005.15 36.86
 -3 1 0 2087.61 41.1
 -3 2 0 1909.32 34.04
 -3 2 0 2207.4 37.4
 1 2 0 1957.85 41.75
 3 -2 0 2183.05 34.57
 2 1 0 1940.75 41.11
 -2 3 0 2142.45 38.03
 3 -1 0 2067.92 37.26
 -1 3 0 2053.85 39.91
 2 1 0 1993.37 41.38
 -1 3 0 2059.23 40.03
 -2 3 0 2143.31 38.1
 3 -1 0 2077.17 37.31
 3 -2 0 2230.96 34.66
 1 2 0 1976.4 41.91
 1 -3 0 1995.38 41.7
 2 -3 0 1992.22 40.17
 -3 1 0 2004.15 40.9
 -2 -1 0 2194.74 39.83
 -1 -2 0 2240.27 42.04
 3 -1 0 2130.47 34.5
 3 -2 0 1973.17 35.4
 2 1 0 1966.17 41.12
 3 -2 0 2143.79 34.49
 1 2 0 1980.1 41.69
 -2 3 0 2142.14 37.98
 -1 3 0 2044.01 39.75
 3 -1 0 2000.15 37.12
 1 2 0 1963.08 41.24
 2 1 0 1870.44 39.92
 3 -2 0 2324.38 34.51
 1 -3 0 1982.97 41.88
 3 -2 0 2100.78 36.28
 2 -3 0 2107.32 41.11
 3 -2 0 2222.96 34.63
 3 -1 0 2175.9 39.57
 3 -2 0 2100.65 39.36
 -1 3 0 2018.5 40
 -2 3 0 2152.49 38.07
 -3 2 0 2031.94 40.91
 1 2 0 1902.11 40.97
 -3 1 0 2106.78 43.12
 2 1 0 1990.21 40.51
 1 2 0 1970.26 34.22
 3 -1 0 1976.26 40.48
 -1 3 0 1989.83 40.41
 -2 3 0 1875.48 41.65
 3 -2 0 2017.54 41.57
 -3 2 0 1871.73 41.72
 -3 2 0 1928.17 34.04
 3 -2 0 2215.59 34.63
 -2 3 0 2142.18 38.07
 -3 2 0 1887.86 33.99
 -1 3 0 2061.62 40.02
 2 1 0 1982.35 41.39
 3 -1 0 2074.7 37.32
 1 2 0 1964.91 41.84
 2 -3 0 1904.1 33.4
 -1 -2 0 2049.85 34.88
 3 -2 0 1953.88 39.88
 2 1 0 2006.12 38.24
 3 -1 0 1986.8 37.5
 -3 1 0 2091.88 37.29
 -3 1 1 1260.25 31.94
 -3 2 1 1212.5 31.17
 -1 3 1 1286.98 31.25
 -3 2 1 1233.09 24.13
 -2 -1 1 1094.63 28.62
 -3 1 1 1260.79 27.14
 -1 -2 1 1121.06 27.66
 1 -3 1 1167.15 23.89
 -1 3 1 1147.73 25.51
 2 1 1 1120.59 26.98
 -2 3 1 1146.67 23.36
 1 2 1 1177.53 28.02
 -2 3 1 1136 23.37
 2 1 1 1107.9 26.9
 -1 3 1 1149.56 25.57
 1 2 1 1168.57 28
 -2 -1 1 1281.03 27.54
 -1 -2 1 1256.63 27.96
 3 -2 1 1212.22 20.79
 -3 1 1 1129.58 24.06
 2 -3 1 1120 25.98
 1 -3 1 1098.41 27.34
 -2 3 1 1153.88 23.25
 -1 3 1 1169.34 25.54
 1 2 1 1101.91 26.8
 1 2 1 1176.05 27.96
 2 1 1 1081.85 26.81
 2 1 1 1129.37 27
 3 -1 1 1300.33 24.86
 1 -3 1 1157.06 28.22
 -2 -1 1 1230.24 24.28
 2 -3 1 1192.49 27.12
 3 -2 1 1197.5 24.49
 -1 -2 1 1195.93 26.61
 3 -2 1 1167.39 27.02
 -2 3 1 1123.94 23.17
 3 -1 1 1257.96 26.76
 -3 2 1 1204.29 28.04
 -3 1 1 1333.52 31.26
 1 2 1 1073.65 27.5
 -1 3 1 1099.92 26.24
 3 -1 1 1155.07 28.11
 -3 2 1 1114.17 27.64
 3 -2 1 1156.32 28.33
 1 2 1 1110.09 21.99
 -2 3 1 1021.3 26.97
 2 1 1 1097.24 27.31
 -3 1 1 1211.44 26.59
 -3 1 1 1190.38 25.42
 1 -3 1 1196.91 26.24
 2 -3 1 1188.55 27.55
 3 -2 1 1134.3 26.22
 -2 3 1 1274.9 31.28
 -3 2 1 1296.85 33.19
 -3 2 1 1133.73 23.5
 -2 3 1 1136.88 23.35
 1 2 1 1169.39 28.04
 -1 3 1 1146.17 25.56
 2 1 1 1125.41 27.05
 -3 2 1 1335.47 22.86
 -3 2 2 1166.76 29.35
 -3 1 2 1134.89 29.49
 -2 -1 2 1179.87 29.93
 -3 1 2 1165.28 26.41
 -3 2 2 1195.43 24.33
 -2 -1 2 1136.14 28.39
 1 -3 2 1051.16 24.22
 -1 -2 2 1058.48 26.8
 -2 3 2 1029.72 21.14
 -1 3 2 1108.37 24.11
 1 2 2 1049.31 25.67
 -2 3 2 1020.86 21.14
 -1 3 2 1101.73 24.11
 1 2 2 1052.39 25.69
 -2 -1 2 1111.61 27
 -1 -2 2 1065.5 26.81
 1 -3 2 1017.48 25.66
 2 -3 2 1035.73 24.42
 -2 3 2 1022.02 20.99
 2 1 2 1036.51 25.38
 2 1 2 984.05 25.45
 3 -1 2 1030.13 23.23
 1 2 2 1072.75 25.8
 -1 3 2 1119.94 24.08
 1 2 2 957.53 24.92
 -2 -1 2 1118.5 22.72
 2 -3 2 1028.69 25.89
 -1 -2 2 1167.84 25.33
 1 -3 2 1055.93 26.58
 3 -2 2 996.19 24.09
 3 -2 2 1085.59 26.94
 3 -1 2 994.12 25.22
 -2 -1 2 997.95 27.57
 -3 2 2 1106.06 27.36
 1 2 2 947.87 26.14
 -3 1 2 1157.67 29.55
 -2 3 2 971.53 24.84
 -1 -2 2 1074.99 18.28
 -3 2 2 1088.62 25.99
 -1 3 2 1009.95 24.22
 1 2 2 926.07 21.47
 3 -1 2 1041.5 27.09
 -3 1 2 1137.61 24.81
 2 1 2 990 26.11
 3 -2 2 1078 27.58
 -2 3 2 1179.13 28.93
 -3 2 2 1156.43 29.79
 -1 3 2 1134.37 28.19
 -3 2 2 1071.18 19.79
 -3 1 2 1029.42 19.27
 2 -3 2 1169.65 26.71
 2 -3 2 1143.1 23.22
 3 -2 2 932.22 24.03
 1 -3 2 1128.4 24.78
 -3 1 2 1130.56 26.33
 -2 -1 2 1058.78 26.71
 1 2 2 1041.77 18.9
 1 2 2 1052.09 25.7
 -1 3 2 1114.86 24.18
 -2 3 2 1024.38 21.15
 -3 2 2 1177.8 23.91
 -3 2 3 3171.16 63.58
 -2 3 3 3275.41 63.12
 -1 3 3 3283.58 62.43
 -2 -1 3 3177.75 64.15
 1 -3 3 3323.75 61.83
 -3 2 3 3159.2 59.93
 -3 1 3 3294.14 62.54
 -1 -2 3 2934.44 62.02
 -1 3 3 3251.79 58.17
 -2 3 3 3406.8 55.89
 -2 3 3 3353.35 55.81
 -1 3 3 3254.41 58.18
 2 1 3 3030.89 60.05
 -2 3 3 3525.43 55.97
 1 2 3 3297.72 61.16
 1 2 3 3073.48 60.81
 2 1 3 3300.34 61.94
 -1 3 3 3373.17 58.38
 -1 3 3 3137.77 59.12
 2 -3 3 3257.43 63.15
 1 -3 3 3376.11 63.4
 -1 -2 3 3090.84 59.72
 3 -2 3 3168.22 61.65
 -2 -1 3 3394.01 58.79
 -3 1 3 3176.65 63.67
 -2 -1 3 3542.89 65.11
 -3 2 3 3245.23 63.42
 -1 3 3 3216.31 58.14
 -2 3 3 3415.44 55.93
 3 -1 3 3019.24 61.62
 3 -2 3 3228.16 63.61
 -3 1 3 3222.23 64.82
 -3 2 3 3133.52 63.68
 1 2 3 3214.61 63.75
 -2 -1 3 3213.62 64.38
 3 -2 3 3379.45 64.77
 3 -1 3 3063.62 62.9
 2 1 3 3148.87 63.22
 -2 3 3 3075.88 60.88
 -1 3 3 2929.03 59.26
 -3 2 3 3333.46 60.39
 -3 1 3 3594.41 59.42
 -2 -1 3 3613.21 53.59
 1 2 3 2763.02 57.6
 1 -3 3 3322.68 61.59
 -3 2 3 3251.93 60.66
 -3 1 3 3135.5 63.13
 2 -3 3 3526.54 59.62
 -2 -1 3 3340.17 65.15
 -1 -2 3 3000.79 62.49
 -1 -2 3 3253.21 64.52
 -2 -1 3 3099.29 63.42
 2 -3 3 3253.5 60.03
 1 -3 3 3037.36 61.21
 3 -2 3 2634.05 51.47
 1 2 4 98.38 6.63
 2 1 4 96.33 6.59
 2 1 4 94.91 6.78
 -1 3 4 100.24 5.9
 -1 3 4 96.78 5.63
 1 2 4 100.87 6.79
 -2 3 4 176.99 6.31
 1 -3 4 103.89 7.72
 2 -3 4 104.02 7.78
 -1 -2 4 106.93 7.01
 3 -2 4 100.02 7.44
 -2 -1 4 108.75 6.58
 1 -3 4 91.45 6.9
 2 -3 4 94.65 6.54
 -1 -2 4 117.59 8.77
 -2 -1 4 108.06 7.47
 -3 1 4 109.71 7.48
 -3 2 4 122 7.52
 3 -1 4 104.6 7.62
 3 -2 4 110.49 7.96
 -3 1 4 110.11 8.01
 -3 2 4 113.02 7.8
 -2 -1 4 116.43 8.56
 1 2 4 96.58 7.44
 -3 1 4 100.5 5.94
 -3 2 4 95.44 6.23
 -2 -1 4 105.94 4.83
 3 -2 4 117.61 8.34
 -2 3 4 88.03 6.69
 2 1 4 100.02 7.63
 -1 3 4 88.23 6.36
 3 -1 4 107.77 8.02
 1 2 4 96.23 6.33
 -1 -2 4 118.21 8.53
 -3 1 4 131.98 9
 2 -3 4 98.68 6.46
 -3 2 4 115.22 7.34
 1 -3 4 99.66 7.34
 -2 -1 4 114.49 8.79
 -3 2 4 110.72 7.31
 -2 3 4 118 7.33
 -1 3 4 108.55 6.85
 -3 1 4 126.07 8.48
 -2 -1 4 138.86 9.36
 -1 -2 4 89.56 7.45
 -2 -1 5 1470.31 40.67
 -3 1 5 1732.83 41.74
 -1 -2 5 1501.59 40.5
 1 2 5 1622.47 37
 1 2 5 1546.21 36.66
 -2 3 5 1686.56 33.44
 2 1 5 1460.29 36.4
 -1 3 5 1682.41 34.74
 -1 3 5 1618.9 35.08
 2 1 5 1662.79 37.71
 2 -3 5 1607.64 41.16
 -2 -1 5 1729.36 38.31
 3 -2 5 1693.65 40.5
 -1 -2 5 1731.9 40.21
 1 -3 5 1579.93 40.52
 1 -3 5 1491.93 39
 2 -3 5 1547.82 37.7
 3 -1 5 1653.16 39.36
 3 -2 5 1725.22 40.33
 1 2 5 1591.98 39.14
 -3 1 5 1740.82 40.78
 -1 -2 5 1700.2 39.62
 -2 -1 5 1825.81 41.96
 -3 2 5 1699.12 38.94
 -3 1 5 1681.09 36.04
 -1 3 5 1443.7 36.89
 -3 2 5 1670.96 37.41
 -2 -1 5 1768.47 34.28
 2 1 5 1631.62 39.28
 3 -1 5 1680.48 39.5
 -2 3 5 1500.8 38.14
 3 -2 5 1819.71 41.47
 1 2 5 1435.17 36.62
 -1 3 5 1759.16 36.89
 -3 2 5 1636.52 37.22
 -2 3 5 1758.86 37.37
 -3 2 5 1850.39 37.74
 -2 -1 5 1800.32 38.51
 -3 1 5 1825.35 38.6
 -1 -2 5 1593.4 42.5
 1 -3 5 1705.13 41.33
 -2 -1 5 1709.95 44.32
 -3 1 5 1942.9 44.02
 2 -3 5 1830.6 39.6
 3 -2 5 1710.58 33.53
 -3 2 5 1741.62 39.45
 -1 -2 6 191.66 12.4
 -2 -1 6 217.66 13.44
 3 -1 6 222.26 11.64
 3 -2 6 222.6 11.91
 -2 -1 6 263.6 12.61
 1 -3 6 219.15 13.09
 3 -2 6 214.37 12.07
 2 -3 6 226.73 12.99
 -1 -2 6 228.33 12.53
 2 1 6 175.76 10.02
 -2 3 6 224.43 9.18
 1 2 6 200.66 10.27
 -1 3 6 221.19 9.2
 -1 3 6 210.6 9.8
 2 1 6 224.2 11.04
 1 2 6 228.88 10.79
 -2 -1 6 268.99 13.28
 1 2 6 209.1 11.38
 -3 2 6 254.86 11.86
 -3 1 6 248.2 12.22
 -1 -2 6 243.24 12.26
 2 -3 6 214.57 11.46
 -2 3 6 195.99 11.1
 -2 -1 6 251.91 10.17
 -1 3 6 188.7 10.88
 2 1 6 213.01 11.3
 3 -1 6 209.05 11.33
 -3 1 6 222.61 10.58
 3 -2 6 236.6 12.36
 -3 2 6 213.9 11.12
 1 2 6 184.57 10.61
 -2 3 6 232.38 9.83
 -1 3 6 250.41 10.18
 -3 2 6 262.79 10.24
 -3 1 6 254.04 10.77
 -2 -1 6 234.87 10.29
 -2 -1 6 244.36 14.65
 1 -3 6 229.63 13
 2 -3 6 259.27 12.4
 -3 1 6 268.35 14.16
 -1 -2 6 230.71 14.24
 -3 2 6 245.66 12.24
 -2 3 6 227.8 11.67
 3 -2 6 230.84 9.37
 -2 -1 7 174.36 12.78
 -3 1 7 220.64 13.2
 2 -3 7 200.41 11.02
 -2 -1 7 205.08 14.21
 -1 -2 7 172.97 13.02
 1 -3 7 207.24 13.01
 1 2 7 175.37 10.52
 -3 1 7 204.09 10.97
 -3 2 7 222.06 10.95
 1 -3 7 194.53 9.42
 -1 -2 7 192.07 11.19
 -2 -1 7 213.05 11.83
 -2 3 7 157.17 10.3
 1 -3 7 164.85 9.94
 3 -2 7 184.89 10.99
 2 -3 7 174.1 10.52
 -1 3 7 150.66 10.05
 -3 2 7 166.23 10.08
 -3 1 7 166.46 9.73
 -2 -1 7 190.77 9.51
 3 -1 7 167.07 10.19
 2 1 7 161.91 9.81
 1 2 7 148.13 9.73
 1 2 7 164.13 7.49
 -3 1 7 207.45 8.8
 -1 3 7 191.7 8.36
 -2 3 7 167.66 7.81
 3 -2 7 185.89 11.63
 1 -3 7 157.47 11.65
 -1 -2 7 202.27 12.69
 -2 -1 7 231.01 12.12
 2 -3 7 175.69 12.2
 -2 3 7 198.76 11.33
 3 -2 7 172.76 8.74
 -3 2 7 184.36 10.99
 -1 3 7 165.94 8.93
 2 1 7 149.88 9.45
 1 2 7 151.53 9.11
 1 2 7 173.06 9.59
 2 1 7 167.81 9.67
 -2 3 7 174.14 8.53
 -1 3 7 174.4 7.95
 3 -1 7 181.16 10.56
 3 -2 7 191.83 11.07
 -2 -1 8 121.56 9.06
 1 2 8 91.32 7.6
 -1 -2 8 137.19 9.49
 -3 1 8 118.59 8.5
 -3 2 8 118.15 8.03
 1 2 8 87.78 7.69
 -1 -2 8 114.8 7.41
 -1 -2 8 124.29 11.51
 -3 1 8 122.1 10.04
 -2 -1 8 131.38 11.74
 2 -3 8 119.33 8.77
 1 -3 8 113.93 10
 -1 3 8 94.13 7
 2 1 8 92.56 7.63
 1 2 8 107.5 7.35
 2 1 8 103.04 7.45
 1 2 8 90.22 7.22
 -2 3 8 102.24 6.79
 -1 -2 8 127.96 10.67
 1 -3 8 108.05 10.07
 2 -3 8 96.65 9.59
 3 -2 8 104.21 8.88
 -2 -1 8 205.85 11.71
 -3 1 8 114.84 8.34
 3 -1 8 95.24 7.69
 -2 3 8 93.57 8.11
 -1 3 8 98.03 8.41
 2 1 8 224.77 11.26
 3 -2 8 105.82 8.49
 -2 -1 8 110.2 7.44
 -3 2 8 103.65 8.24
 2 -3 8 105.23 8.44
 1 -3 8 94.2 7.47
 -3 2 8 116.87 9.02
 -2 3 8 111.3 8.7
 3 -2 8 104.87 7.09
 3 -2 8 113.54 8.55
 3 -1 8 109.81 8.28
 -1 -2 9 69.78 6.6
 -3 1 9 68.13 6.33
 -2 -1 9 83.26 7.24
 1 2 9 58.06 5.95
 -3 2 9 67.06 6
 -1 -2 9 56.02 5.32
 2 1 9 45.93 5.59
 1 2 9 47.95 5.8
 2 -3 9 63.55 6.49
 -3 1 9 76.36 7.93
 1 -3 9 63.91 7.51
 -2 -1 9 77.05 8.98
 -1 -2 9 68.95 8.86
 1 2 9 57.38 5.32
 2 1 9 55.43 5.55
 2 1 9 50.63 5.71
 -1 3 9 52.83 5.32
 -2 3 9 61.34 5.46
 1 2 9 49.05 5.45
 -2 -1 9 66.48 6.82
 1 -3 9 56.63 7.8
 -1 -2 9 90.05 8.96
 2 -3 9 63.46 7.82
 -3 1 9 63.39 6.32
 -2 3 9 59.68 6.56
 -2 -1 9 56.5 5.45
 2 -3 9 66.9 6.64
 3 -1 9 60.86 6.29
 -1 3 9 53.57 6.21
 3 -2 9 78.49 7.22
 2 1 9 52.68 5.78
 1 -3 9 58.76 5.88
 -3 2 9 76.84 7.26
 -2 3 9 62.29 6.7
 3 -2 9 59.27 5.46
 -3 2 9 70.71 7.15
 3 -1 9 58.15 6.13
 3 -2 9 58.86 6.26
 2 1 10 9.51 2.8
 -3 2 10 10.33 2.72
 -3 1 10 10.45 2.7
 -1 3 10 11.62 3.06
 -2 3 10 10.36 3.01
 1 2 10 11.15 3.02
 -3 2 10 22.62 4.3
 2 -3 10 13.24 3.2
 -3 1 10 10.53 3.22
 1 -3 10 16.14 3.86
 -2 -1 10 14.86 4.21
 -1 -2 10 10.66 3.68
 2 1 10 13.06 3.12
 -1 3 10 12.02 2.64
 1 2 10 10.75 2.66
 1 -3 10 21.39 4.87
 -1 -2 10 21.07 4.56
 2 -3 10 12.57 3.67
 1 2 10 9.25 2.45
 2 1 10 10.31 2.59
 2 -3 10 9.18 2.46
 3 -1 10 10.62 2.77
 3 -2 10 13.88 3.21
 3 -2 10 13.84 3.17
 2 -3 10 12.3 3.22
 3 -1 10 14.66 3.28
 2 1 10 9.87 2.44
 -2 -1 10 12.94 2.94
 -3 2 10 11.4 2.52
 -3 1 10 18.44 3.29
 2 1 11 22.53 3.7
 -2 3 11 21.97 4.08
 -1 3 11 20.46 3.92
 1 2 11 20.56 3.94
 2 1 11 21.32 3.99
 -3 2 11 25 4.54
 1 -3 11 25.68 4.71
 -2 -1 11 30.61 5.74
 -1 -2 11 29.34 5.69
 2 1 11 21.4 3.42
 2 1 11 25.88 4.25
 -1 3 11 22.25 3.57
 1 2 11 22.99 3.93
 2 -3 11 27.21 5.36
 -1 -2 11 23 4.67
 1 -3 11 28.18 5.49
 3 -1 11 22.32 3.86
 1 -3 11 28.96 4.72
 3 -2 11 25.44 4.23
 2 -3 11 22.67 4.21
 -3 2 11 24.35 4.07
 3 -2 11 22.54 3.91
 3 -1 11 22.42 3.85
 -3 1 11 27.14 4.11
 -3 1 11 30.24 5.17
 2 -3 11 24.47 4.12
 1 2 12 0.99 1.08
 2 1 12 4.06 1.82
 2 -3 12 1.54 1.42
 1 -3 12 3.53 2.29
 -3 2 12 -0.18 1.21
 -3 1 12 2.64 1.77
 1 -3 12 1.01 1.3
 -2 -1 12 3.88 2.21
 -1 -2 12 0.85 1.47
 -3 2 12 1.77 1.35
 -3 1 12 1.52 1.16
 -2 3 12 3.4 1.77
 -1 3 12 0.56 1.09
 1 2 12 2.45 1.49
 2 1 12 2.2 1.52
 3 -1 12 1.39 1.12
 3 -2 12 1.51 1.15
 2 -3 12 -0.53 1.01
 0 -3 -12 9.84 3.18
 0 -3 -12 6.53 2.55
 0 -3 -12 7.07 2.66
 0 3 -11 1.24 1.36
 3 0 -11 1.9 1.38
 3 -3 -11 -1.26 1.18
 0 3 -11 0.23 1.18
 0 3 -11 -0.18 1.25
 -3 3 -11 -0.2 0.94
 -3 0 -11 -0.68 1.06
 0 -3 -11 -0.62 1.64
 -3 3 -11 -0.2 0.9
 0 -3 -11 -2.55 2.22
 -3 0 -11 1.57 1.51
 0 -3 -11 -0.22 1.39
 -3 3 -11 1.37 1.37
 0 3 -11 0.65 1.18
 -3 0 -11 0.4 1.05
 -3 3 -11 -1.65 1.36
 -3 3 -11 0.62 1.17
 0 3 -11 3.2 1.77
 0 -3 -11 -1.34 1.52
 -3 0 -11 0.6 1.28
 0 3 -10 48.38 5.8
 3 0 -10 35.3 3.98
 -3 3 -10 36.71 4.63
 3 0 -10 39.62 4.18
 0 3 -10 50.88 5.92
 0 -3 -10 46.1 6.62
 0 -3 -10 41.44 5.2
 -3 0 -10 34.59 4.62
 -3 3 -10 40.93 4.7
 0 3 -10 49.24 4.77
 3 -3 -10 42.86 4.92
 3 -3 -10 44.04 4.85
 0 3 -10 38.93 4.76
 3 0 -10 46.65 5.92
 0 -3 -10 37.33 6.61
 0 3 -10 55.37 6.15
 -3 0 -10 33.71 5.53
 -3 3 -10 37.56 4.69
 3 0 -10 38.19 4.13
 -3 0 -10 34.92 5.53
 -3 3 -10 37 4.64
 0 -3 -10 39.58 6.76
 0 -3 -10 35.49 6.43
 -3 0 -10 34.88 5.65
 -3 3 -10 34.55 4.5
 3 0 -10 44.35 4.43
 0 3 -10 48.09 5.78
 0 3 -9 3.16 2.04
 0 -3 -9 -1.22 2.15
 0 -3 -9 3.13 1.83
 0 3 -9 1.36 1.3
 -3 0 -9 0.04 1.3
 -3 3 -9 3.46 1.76
 3 -3 -9 6.7 2.29
 3 0 -9 5.07 2.61
 -3 3 -9 2.52 1.72
 3 -3 -9 12.14 2.53
 0 3 -9 5.21 1.91
 3 0 -9 3.69 1.44
 0 3 -9 2.82 2.1
 0 3 -9 6.44 2.61
 -3 0 -9 4.84 2.84
 -3 3 -9 5.48 2.01
 3 0 -9 4.83 1.55
 0 -3 -9 3.32 2.63
 0 -3 -9 2.53 2.21
 -3 0 -9 3.34 2.38
 -3 3 -9 6.67 2.12
 0 3 -9 4.06 2.38
 -3 3 -9 6.44 2.12
 3 0 -9 4.18 1.57
 -3 3 -9 5.87 2.09
 3 0 -9 5.15 1.63
 0 -3 -9 2.93 2.55
 0 3 -9 4.17 2.24
 -3 0 -9 3.61 2.54
 -3 3 -8 303.84 13.57
 0 3 -8 365.39 16.32
 3 0 -8 369.44 14.3
 -3 3 -8 323.8 13.93
 0 3 -8 371.58 16.37
 3 0 -8 369.55 14.18
 -3 3 -8 339.86 18.1
 0 3 -8 375.48 16.39
 0 -3 -8 400.75 19.28
 -3 0 -8 301.41 14.63
 0 3 -8 445.44 17.98
 -3 3 -8 338.09 14.83
 3 -3 -8 349.54 13.86
 0 3 -8 348.47 14.32
 3 0 -8 391.39 17.31
 3 -3 -8 393.96 15.62
 0 -3 -8 361.88 19.94
 3 0 -8 376.84 14.32
 -3 0 -8 419.77 22.21
 0 3 -8 378.2 16.56
 -3 3 -8 332.32 14.09
 -3 0 -8 413.77 21.88
 0 -3 -8 366.42 19.93
 0 -3 -8 373.76 20.31
 0 3 -8 394.72 16.91
 -3 0 -8 400.79 21.66
 -3 3 -8 310.91 13.71
 3 0 -8 374.83 14.3
 0 3 -7 9.99 3.12
 3 0 -7 0.56 1.34
 0 -3 -7 0.39 1.72
 0 3 -7 9.81 2.78
 -3 3 -7 -0.31 1.24
 3 0 -7 0.26 1.02
 0 -3 -7 1.79 2.13
 -3 0 -7 0.34 2.35
 -3 3 -7 1.16 1.94
 -3 0 -7 3.86 2.15
 0 3 -7 -0.35 1.42
 -3 3 -7 1.79 2.22
 3 -3 -7 2.25 2.05
 3 -3 -7 0.32 0.98
 0 3 -7 2.24 1.61
 3 0 -7 19.02 3.68
 3 0 -7 0.74 1.12
 0 3 -7 11.62 3.12
 -3 3 -7 0.33 1.33
 0 3 -7 8.57 2.6
 3 0 -7 1.4 1.47
 -3 0 -7 0.08 2.27
 3 0 -7 1.81 1.54
 0 3 -7 8.58 2.61
 0 -3 -7 0.03 1.76
 -3 3 -7 0.7 1.4
 -3 0 -7 2.07 1.16
 -3 3 -7 1.57 1.06
 0 3 -7 0.13 0.78
 0 -3 -7 1.54 1.96
 -3 3 -7 0.27 1.22
 -3 0 -7 -0.04 2.37
 -3 3 -6 591.14 19.48
 3 0 -6 697.23 20.32
 0 3 -6 669.52 22.1
 -3 3 -6 603.97 19.6
 3 0 -6 703.96 20.37
 0 3 -6 670.98 22.14
 0 -3 -6 794.76 24.89
 -3 0 -6 638.85 22.65
 -3 0 -6 753.63 18.04
 0 -3 -6 740.43 25.85
 3 -3 -6 694.4 18.32
 3 -3 -6 600.37 16.61
 0 3 -6 685.77 22.31
 3 0 -6 716.1 20.48
 -3 3 -6 719.89 21
 -3 3 -6 818.83 26.75
 0 3 -6 729.57 20.72
 0 3 -6 681.42 21.91
 3 -3 -6 719.13 20.15
 3 -3 -6 677.92 21.84
 3 0 -6 769.07 23.66
 0 3 -6 701.08 21.03
 3 0 -6 721.22 20.59
 0 -3 -6 722.7 25.55
 3 -3 -6 686.8 18.21
 -3 0 -6 748.78 26.03
 0 3 -6 675.52 22.22
 -3 3 -6 636.16 19.92
 -3 0 -6 625.62 19.74
 3 0 -6 717.61 20.53
 0 3 -6 705.98 22.58
 -3 0 -6 752.44 26.11
 -3 3 -6 631.52 19.87
 0 -3 -6 720.23 25.44
 3 -3 -6 678.34 18.1
 -3 0 -6 747.8 25.89
 -3 3 -5 0.67 1.12
 0 3 -5 2.04 1.44
 -3 0 -5 0.92 1.34
 0 3 -5 56.43 5.46
 -3 0 -5 1.56 1.83
 0 -3 -5 -0.11 1.68
 -3 3 -5 0.07 1.08
 -3 0 -5 0.87 1.58
 3 0 -5 0.27 0.84
 0 -3 -5 1.99 1.99
 0 3 -5 55.83 5.5
 3 -3 -5 1.27 0.89
 0 3 -5 56.09 5.51
 3 0 -5 1.71 1.08
 -3 3 -5 2.33 1.4
 3 0 -5 0.93 0.97
 -3 3 -5 0.22 0.91
 3 0 -5 0.73 0.92
 0 3 -5 57.14 5.42
 -3 3 -5 0.48 0.98
 0 -3 -5 -0.53 1.77
 3 0 -5 1.77 1.23
 -3 0 -5 2.36 2.04
 3 -3 -5 1.58 1.41
 3 0 -5 1.99 1.67
 3 -3 -5 2.42 2
 3 -3 -5 1.45 1.14
 0 3 -5 1.97 1.47
 3 0 -5 2.77 2.17
 0 3 -5 56.76 5.48
 -3 0 -5 1.31 0.75
 0 -3 -5 0.97 1.63
 3 -3 -5 0.43 1.14
 -3 3 -5 0.52 2.41
 0 3 -5 1.11 1.48
 -3 0 -5 2.33 2.72
 3 0 -4 323.23 11.41
 0 3 -4 327.85 13.47
 -3 0 -4 309.52 13.9
 -3 3 -4 280.3 11.3
 -3 3 -4 283.8 11.37
 3 0 -4 313.22 11.31
 0 3 -4 315.06 13.32
 3 0 -4 320.66 11.44
 0 3 -4 315.66 13.26
 -3 3 -4 282.36 11.38
 -3 0 -4 322.95 8.5
 0 -3 -4 335.22 13.49
 -3 0 -4 333.34 15.41
 -3 0 -4 314.89 13.9
 0 3 -4 307.19 13.09
 3 0 -4 308.26 11.19
 -3 0 -4 288.31 9.34
 3 -3 -4 311.57 12.31
 3 0 -4 338.98 12.94
 0 3 -4 340.85 12.49
 3 -3 -4 307.91 11.1
 3 0 -4 353.92 14.16
 -3 3 -4 289.53 11.48
 -3 0 -4 315.18 13.97
 3 0 -4 313.42 11.29
 0 3 -4 317.82 13.34
 -3 0 -4 285.95 13
 0 3 -4 341.04 13.87
 -3 3 -4 309.45 14.46
 -3 3 -4 336.2 14.3
 0 3 -4 292.77 12.38
 3 -3 -4 282.22 11.21
 3 0 -4 320.51 13.01
 -3 0 -3 8.25 2.07
 -3 0 -3 6.81 2.13
 -3 3 -3 3.03 1.33
 0 3 -3 2.98 1.76
 3 0 -3 3.32 1.26
 0 -3 -3 3.21 1.59
 -3 0 -3 3.23 1.87
 0 3 -3 1.66 1.88
 -3 3 -3 3.23 1.26
 3 0 -3 3.22 1.29
 3 0 -3 4.53 1.39
 0 3 -3 3.12 1.83
 -3 3 -3 3.31 1.35
 3 0 -3 7.47 1.5
 0 3 -3 2.77 1.73
 3 0 -3 5.3 1.46
 -3 0 -3 9.89 1.06
 0 -3 -3 1.47 1.68
 -3 0 -3 5.2 1.46
 3 0 -3 14.88 1.61
 3 -3 -3 3.05 1.47
 3 0 -3 2.81 1.7
 0 3 -3 9.11 1.91
 3 0 -3 4.69 2.04
 3 -3 -3 3.43 1.1
 -3 3 -3 5.82 2.45
 -3 3 -3 3.27 1.59
 -3 0 -3 7.47 2.37
 3 -3 -3 3.07 1.27
 3 0 -3 3.64 1.8
 3 0 -3 3.89 1.37
 -3 3 -3 3.15 1.24
 -3 0 -3 11.21 2.6
 0 3 -3 2.89 2.07
 -3 0 -3 4.11 2.32
 -3 3 -3 5.17 2.23
 -3 3 -2 2432.42 52.77
 -3 0 -2 2396.74 55.06
 -3 0 -2 2586.81 53.71
 -3 0 -2 2448.16 51.13
 0 -3 -2 2325.24 49.95
 0 3 -2 2636.21 52.11
 3 0 -2 2745.19 49.6
 -3 3 -2 2379.86 47.55
 3 0 -2 2754 49.74
 -3 3 -2 2367.57 47.49
 0 3 -2 2586.67 52.05
 -3 3 -2 2370.15 47.57
 3 0 -2 2774.3 49.61
 0 3 -2 2626.64 52
 3 0 -2 2543.82 47.87
 -3 0 -2 2649.01 43.62
 0 -3 -2 2691.59 52.76
 3 -3 -2 2647.67 49.29
 0 3 -2 2559.7 51.87
 3 0 -2 2710.68 49.31
 3 0 -2 2638.37 46.86
 -3 0 -2 2347.84 49.95
 3 -3 -2 2499.31 51.42
 0 3 -2 2629.6 47.88
 3 -3 -2 2694.16 46.44
 -3 0 -2 2450.54 51.06
 -3 3 -2 2368.34 47.49
 0 3 -2 2607.72 52.1
 -3 3 -2 2397.87 51.32
 -3 3 -2 2519.98 56
 -3 0 -2 2458.7 51.06
 3 0 -2 2757.21 49.73
 3 0 -2 2732.22 50.96
 0 -3 -1 7.91 2.56
 3 0 -1 7.67 3.62
 -3 0 -1 13.2 3.47
 0 3 -1 29.29 4.13
 0 3 -1 35.93 4.41
 -3 3 -1 5.64 1.68
 0 -3 -1 8.66 3.3
 3 -3 -1 8.83 2.26
 -3 0 -1 14.23 1.69
 0 3 -1 30.45 4.16
 -3 3 -1 6.25 1.66
 3 0 -1 8.06 2.15
 -3 3 -1 5.68 1.66
 3 0 -1 9.78 2.25
 3 -3 -1 5.35 1.93
 3 0 -1 9.79 2.33
 0 3 -1 36.59 4.34
 3 0 -1 4.46 1.99
 -3 0 -1 9.21 2.98
 3 0 -1 7.35 1.96
 -3 0 -1 10.62 5.01
 -3 3 -1 11.56 4.29
 -3 3 -1 22.18 5.14
 -3 3 -1 17.37 3.16
 -3 3 -1 6.74 1.75
 3 0 -1 9.37 2.27
 0 3 -1 34.32 4.31
 3 -3 -1 6.41 2.52
 0 3 -1 22.45 2.32
 -3 3 0 4334.62 90.81
 -3 3 0 4674.34 82.24
 -3 0 0 4274.85 90.67
 -3 3 0 4494.94 88.26
 -3 0 0 4338.07 85.47
 0 -3 0 4461.57 82.37
 3 0 0 5211.85 85.3
 0 3 0 4771.21 84.72
 3 -3 0 4331.47 76.11
 3 0 0 4551.18 82.02
 -3 3 0 4337.53 76.18
 0 3 0 4832.86 85.04
 -3 3 0 4283.87 76.14
 3 -3 0 4350.94 76.14
 3 0 0 4600.39 82.19
 3 -3 0 4264.88 76.02
 3 0 0 4580.51 81.95
 -3 3 0 4355.85 76.22
 0 3 0 4782.97 84.62
 3 0 0 4609.4 82.22
 3 -3 0 4357 76.16
 0 3 0 4757.87 84.86
 3 0 0 5009.63 83.08
 0 3 0 4686.22 84.95
 3 -3 0 5177.02 81.76
 -3 0 0 4325.91 77.53
 0 -3 0 5071.91 85.95
 -3 0 0 4217.57 87.4
 -3 3 0 4175.65 85.3
 3 0 0 4840.1 82.97
 0 3 0 4375.89 79.48
 -3 3 0 4357.48 76.2
 3 -3 0 4788.66 80.36
 0 -3 0 5025.45 86.6
 3 -3 0 5000.02 85.28
 3 -3 0 5077.38 76.27
 0 3 0 5217.72 78.71
 3 -3 0 4486.38 80.65
 -3 3 1 8.03 2.04
 -3 3 1 13.12 4.98
 -3 3 1 20.59 4.96
 -3 0 1 12.26 4.96
 3 0 1 10.44 3.18
 0 -3 1 11.25 2.45
 -3 0 1 11.2 3.68
 3 -3 1 4.99 1.57
 0 -3 1 5.81 1.76
 3 -3 1 9.75 3.37
 0 -3 1 10.71 3.85
 0 3 1 8.2 3.08
 3 0 1 8.04 2.2
 0 3 1 10.17 3.29
 3 0 1 11.04 2.5
 0 -3 1 9.38 3.95
 3 0 1 6.81 2.16
 0 3 1 10.79 3.23
 3 -3 1 6.73 2.31
 -3 0 1 6.3 0.75
 -3 0 1 12.89 0.87
 3 0 1 8.71 2.57
 0 3 1 6.82 2.52
 -3 0 1 10.93 4.41
 3 0 1 7.32 2.81
 -3 3 1 8.62 3.25
 0 3 1 5.77 1.67
 0 3 1 9.49 3.2
 3 0 1 8.53 2.31
 3 -3 1 4.25 1.35
 -3 0 1 6.97 2.57
 3 0 2 2777.76 51.35
 -3 0 2 2948.55 55.97
 0 -3 2 2425.86 51.43
 0 3 2 2799.49 52.78
 3 -3 2 2702.94 48.53
 0 -3 2 2444.33 53.01
 0 3 2 2816.84 52.74
 0 3 2 2552.42 52.7
 3 0 2 2388.65 51.66
 3 0 2 2641.51 50.8
 0 3 2 2758.7 52.68
 3 -3 2 2645.24 51.78
 0 -3 2 2964.56 54.72
 -3 0 2 2528.45 43.84
 -3 0 2 2637.16 57.48
 -3 3 2 2564.78 53.42
 -3 3 2 2664.51 53.87
 0 3 2 2515.5 48.84
 -3 0 2 2934.9 47.9
 3 0 2 2413.36 53.04
 0 3 2 2745.83 52.63
 -3 3 2 2642.23 55.2
 -3 0 2 2640.62 57.36
 3 -3 2 2906.14 54.46
 -3 0 2 2809.83 53.93
 -3 3 2 2590.69 56.59
 -3 0 3 4.77 2.15
 3 0 3 2.15 1.31
 0 -3 3 3.74 1.73
 3 -3 3 15.45 2.13
 0 -3 3 4.47 2.19
 0 3 3 3.22 1.43
 0 3 3 5.04 1.7
 3 0 3 22.58 2.96
 0 3 3 4.46 1.7
 0 -3 3 24.14 3.41
 -3 0 3 13.06 1.44
 3 -3 3 3.9 1.67
 3 0 3 14.36 2.68
 0 3 3 3.23 1.66
 -3 0 3 3.29 2.47
 -3 3 3 4 2.16
 3 0 3 1.2 1.85
 0 3 3 2.27 1.22
 -3 0 3 8.18 1.48
 -3 3 3 4.7 1.91
 -3 0 3 3.44 2.13
 -3 3 3 4.28 2.17
 -3 3 3 4.39 2.01
 0 3 3 4.48 1.73
 -3 3 3 6.37 1.64
 3 -3 3 3.9 0.69
 -3 0 3 6.08 2.15
 0 -3 3 7.6 2.2
 -3 0 4 322.6 13.82
 0 3 4 292.8 12.01
 0 -3 4 266.19 12.67
 3 0 4 338.9 11.14
 -3 0 4 334.67 14.45
 -3 3 4 310.67 6.96
 -3 3 4 306.31 6.95
 -3 3 4 311.28 6.93
 0 3 4 275.83 11.57
 3 0 4 256.23 10.96
 0 3 4 293.19 11.57
 0 -3 4 302.48 13.05
 3 -3 4 279.33 12.8
 -3 0 4 351.58 10.23
 -3 3 4 308.12 6.97
 -3 0 4 350.94 15.6
 0 3 4 287.63 13.22
 -3 3 4 350.91 14.01
 3 -3 4 308.34 13.74
 3 0 4 275.46 13.07
 0 3 4 255.26 10.81
 -3 3 4 292.55 12.37
 -3 0 4 345.31 10.46
 0 -3 4 272.68 13.13
 -3 0 4 317.39 14.73
 0 -3 4 311.62 13.85
 -3 3 4 316.48 13.25
 3 0 4 286.7 12.56
 -3 3 4 338.87 12.46
 3 -3 4 318.03 9.17
 3 0 5 7.18 2.4
 0 3 5 4.67 1.78
 3 -3 5 2.09 1.93
 0 -3 5 4.8 2.14
 0 -3 5 6.61 2.92
 -3 3 5 1.61 1.64
 -3 0 5 3.22 2.33
 0 3 5 1.31 1.74
 3 0 5 1.66 1.76
 3 -3 5 1 1.91
 -3 3 5 0.82 1.55
 -3 0 5 1.1 0.84
 -3 3 5 1.77 1.45
 3 -3 5 0.49 0.52
 -3 0 5 4.26 2.43
 0 -3 5 2.17 1.75
 3 0 5 1.8 0.94
 0 -3 5 4.37 2.1
 -3 0 5 1.89 1.56
 -3 3 5 0.26 0.95
 0 3 5 1.55 1.15
 3 0 5 1.05 1.31
 -3 3 5 1.09 0.52
 0 3 5 1.3 1.32
 3 0 6 638.17 20.92
 0 -3 6 587.54 21.65
 3 -3 6 634.7 22.89
 0 3 6 595.16 18.7
 3 0 6 542.32 19.02
 0 3 6 585.77 18.76
 -3 3 6 706.29 20.91
 -3 0 6 717.41 23.26
 0 3 6 626.11 21.4
 0 3 6 525.14 19.14
 -3 3 6 610.16 20.62
 -3 0 6 648.61 18.11
 3 0 6 619.71 20.98
 3 -3 6 642.57 22.14
 -3 3 6 624.12 18.87
 0 3 6 642.21 18.25
 -3 0 6 684.32 20.29
 -3 0 6 700.78 25.63
 0 -3 6 606.45 23.36
 -3 0 6 632.98 23.97
 3 0 6 635.16 15.66
 3 -3 6 597.32 16.96
 -3 3 6 675.17 21.35
 -3 3 7 3.65 1.99
 -3 0 7 2.95 2.14
 0 -3 7 1.88 1.45
 0 3 7 0.51 1.24
 3 0 7 1.67 1.82
 3 -3 7 0.32 1.74
 -3 0 7 0.12 1.01
 -3 3 7 1.56 1.91
 0 3 7 0.89 1.63
 -3 3 7 1 1.61
 3 -3 7 0.24 0.74
 -3 0 7 0.53 2.19
 0 -3 7 -0.33 1.87
 0 3 7 0.07 1.42
 3 0 7 -0.12 1.41
 0 -3 7 2.92 2.26
 3 -3 7 -0.25 1.93
 3 0 7 0.66 1.86
 0 3 7 -0.24 0.91
 -3 0 7 2.55 2.4
 -3 0 7 1.18 1.04
 -3 3 7 0.38 0.87
 0 3 7 -1.2 1
 3 0 8 272.23 13.57
 0 3 8 287.65 13.09
 0 3 8 282.36 12.14
 3 -3 8 299.83 16.26
 0 -3 8 343.22 18.16
 -3 0 8 379.05 19.39
 0 -3 8 325.24 18.54
 -3 0 8 331.81 15.35
 0 3 8 278.2 13.34
 0 -3 8 348.45 14.98
 -3 0 8 324 13.43
 0 3 8 259 13.77
 -3 3 8 324.13 15.23
 3 0 8 299.6 14.28
 3 -3 8 331.05 15.61
 3 -3 8 305.3 12.49
 -3 3 8 354.56 15.73
 3 0 8 301.87 14.05
 3 -3 8 323.1 15.79
 -3 3 9 7.95 2.79
 -3 0 9 -1 1.36
 0 3 9 1.25 1.48
 -3 3 9 3.43 1.9
 -3 0 9 3.74 2.47
 0 -3 9 2.94 2.48
 -3 0 9 1.77 1.6
 3 0 9 1.73 1.39
 3 -3 9 0.43 1.13
 3 -3 9 3.81 2.21
 0 -3 9 3.44 2.56
 3 0 9 2.33 1.63
 3 -3 9 3.12 1.94
 3 0 9 1.44 1.48
 0 3 9 4.39 1.8
 0 3 10 38.84 4.82
 3 0 10 33.89 4.64
 3 0 10 29.85 4.6
 3 -3 10 34.23 5.59
 0 -3 10 45.95 7.11
 -3 0 10 47.71 6.89
 0 -3 10 40.07 6.61
 -3 0 10 44.37 5.27
 -3 3 10 40.45 5.53
 3 -3 10 34.77 4.99
 3 0 10 33.48 4.72
 0 3 10 33.68 4.94
 3 -3 10 36.61 5.25
 -3 3 10 40.78 5.55
 3 0 11 2.34 1.38
 3 -3 11 0.98 1.12
 -3 3 11 0.02 1.1
 0 3 11 0.15 1.29
 0 3 11 -0.14 0.99
 3 0 11 -0.42 1.21
 3 -3 11 0.4 1.39
 0 -3 11 -1.52 1.81
 3 0 11 -0.18 0.93
 3 -3 11 -0.19 0.98
 -3 0 11 -1.07 1.73
 -3 3 11 0.39 1.07
 0 -3 11 -1.12 1.22
 0 3 12 6.15 1.93
 -2 -2 -11 0.22 1.15
 -4 2 -11 -0.39 0.96
 -2 4 -11 0.24 0.98
 -2 4 -11 -0.5 1
 4 -2 -11 -2.17 1.46
 2 2 -11 0.52 1.22
 2 2 -11 1.08 1.14
 -4 2 -11 -0.2 0.88
 2 2 -11 -0.19 0.89
 -2 4 -11 -0.63 1.12
 -2 -2 -11 0.51 1.47
 -4 2 -11 -0.64 1.04
 -2 4 -11 0.53 1.11
 -2 -2 -11 1 1.73
 2 -4 -11 1.48 1.36
 -2 4 -11 1.11 1.11
 2 2 -11 0.06 0.95
 -2 4 -11 0.14 1.01
 2 2 -11 0.72 1.12
 -2 -2 -11 2.26 2.09
 -4 2 -11 1.01 1.3
 2 -4 -10 33.98 6.06
 -2 -2 -10 23.89 4.3
 -2 4 -10 25.76 4
 -4 2 -10 26.48 4.11
 -2 4 -10 29.85 4.21
 2 2 -10 31.63 4.68
 4 -2 -10 29.79 4.47
 -2 4 -10 29.43 4.41
 2 2 -10 33.2 4.8
 -4 2 -10 22.8 4.04
 -2 -2 -10 29.67 6.29
 -4 2 -10 25.46 4.24
 -2 4 -10 26.97 4.14
 2 2 -10 34.15 4.88
 2 2 -10 29.97 4.61
 -2 4 -10 27.68 4.25
 -2 -2 -10 30.47 6.3
 -4 2 -10 24.67 4.22
 -2 -2 -10 28.74 6.11
 -2 4 -10 27.36 4.24
 2 2 -10 31.81 4.73
 2 2 -9 -0.65 1.52
 2 -4 -9 1.06 2.38
 -2 -2 -9 2.4 1.63
 -4 2 -9 1.01 1.48
 -2 -2 -9 -0.89 1.59
 -2 4 -9 -0.65 1.25
 -2 4 -9 -0.74 1
 2 2 -9 0.7 1.53
 4 -2 -9 0.27 1.36
 2 2 -9 0.87 1.32
 -2 4 -9 0.81 1.13
 2 2 -9 0.01 1.32
 -4 2 -9 0.35 1.28
 -2 4 -9 1.06 1.35
 -2 -2 -9 2.87 2.83
 -2 -2 -9 -0.32 1.97
 -4 2 -9 -1.73 1.83
 2 2 -9 0.58 1.4
 -4 2 -9 -0.83 1.5
 -2 4 -9 0 1.09
 -4 2 -9 0.31 1.02
 -2 4 -9 0.77 1.28
 2 2 -9 -0.87 1.63
 -2 -2 -9 0.67 2.14
 -4 2 -8 189 12.27
 -2 4 -8 232.37 12.57
 2 2 -8 223.44 12.27
 -2 4 -8 230.76 12.58
 2 2 -8 217.32 12.04
 -2 4 -8 189.64 10.83
 -2 -2 -8 249.01 13.34
 2 -4 -8 248 16.24
 -2 -2 -8 214.33 13.03
 2 2 -8 220.04 12.09
 -2 4 -8 252.26 13.88
 -4 2 -8 194.33 11.14
 4 -2 -8 254.54 13.64
 2 2 -8 245.6 13.33
 -2 -2 -8 241.76 16.93
 -2 4 -8 247.72 12.91
 -4 2 -8 192.84 12.19
 2 2 -8 230.32 12.41
 -2 -2 -8 223.38 16.25
 -4 2 -8 197.02 12.33
 -2 -2 -8 223.88 16.38
 2 2 -8 230.11 12.37
 -4 2 -8 201.99 12.5
 -2 4 -8 242.96 12.83
 -2 4 -7 0.25 1.54
 2 2 -7 -0.28 1.59
 -4 2 -7 2.1 2.28
 -2 4 -7 0.83 1.75
 2 2 -7 0.08 1.39
 -2 -2 -7 3.11 1.75
 2 -4 -7 -4.3 3.27
 -2 -2 -7 9.29 2.96
 -4 2 -7 2.07 1.85
 -2 4 -7 1.59 2.29
 -2 4 -7 1.02 1.28
 2 2 -7 1.44 1.86
 4 -2 -7 -0.88 1.73
 2 -4 -7 1.14 2.11
 -4 2 -7 3.72 2.54
 -2 4 -7 1.75 1.98
 2 2 -7 0.08 1.48
 -2 -2 -7 0.07 2.35
 -2 4 -7 2.29 1.35
 -4 2 -7 1.2 1
 -2 -2 -7 0.87 1.1
 -2 4 -7 0.14 1.6
 -4 2 -7 4 2.51
 2 2 -7 0.09 1.49
 -2 -2 -7 2.81 2.54
 2 2 -7 0.77 1.9
 -2 4 -7 0.35 1.77
 -2 -2 -7 2.57 2.47
 -4 2 -7 0.9 1.82
 -2 -2 -6 438.25 20.6
 -2 4 -6 483.53 18.17
 2 2 -6 459.86 17.44
 -4 2 -6 480.52 19.86
 2 2 -6 441.25 17.18
 -2 4 -6 485.71 18.09
 -4 2 -6 458.08 19.55
 2 2 -6 446.52 17.2
 -2 4 -6 448.32 17.57
 -2 4 -6 420.93 16.64
 -2 4 -6 456.49 17.64
 2 2 -6 430.53 16.93
 -2 -2 -6 487.63 17.4
 2 -4 -6 478.35 20.2
 4 -2 -6 458.6 18.02
 2 -4 -6 513.75 21.65
 2 2 -6 436.87 17.19
 4 -2 -6 451.35 17.57
 -2 -2 -6 435.49 20.49
 2 2 -6 461.67 17.48
 -4 2 -6 483.62 19.94
 -2 4 -6 492.48 18.26
 -2 -2 -6 342.48 14.83
 -4 2 -6 363.48 14.52
 -2 -2 -6 436.48 20.52
 -4 2 -6 469.08 19.54
 -2 4 -6 448.41 16.57
 -4 2 -6 406.28 16.89
 -2 4 -6 419.58 18.39
 -2 -2 -5 3.18 2.29
 4 -2 -5 1.34 1.55
 -2 -2 -5 -0.14 1.87
 -4 2 -5 1.37 1.85
 2 2 -5 5.23 2.17
 -4 2 -5 0.23 1.57
 -2 4 -5 2.85 1.73
 -2 -2 -5 -0.06 1.87
 -2 4 -5 2.09 1.62
 2 2 -5 4.56 2.05
 -2 4 -5 2.78 1.9
 2 2 -5 3.11 1.97
 -4 2 -5 2.02 1.82
 2 2 -5 2.72 1.77
 -2 4 -5 5.47 2.11
 -2 -2 -5 -0.15 1.16
 2 -4 -5 0.47 1.95
 4 -2 -5 2.44 1.83
 -2 4 -5 7.23 2.04
 2 -4 -5 -0.06 1.95
 2 2 -5 -1.11 1.5
 4 -2 -5 0.85 1.4
 -4 2 -5 0.39 1.26
 -2 -2 -5 0.44 1.39
 -2 4 -5 1.13 1.36
 4 -2 -5 3.58 1.98
 -4 2 -5 0.32 1.43
 -2 -2 -5 0.83 2.24
 -2 4 -5 2.86 1.76
 2 2 -5 1.5 1.65
 -4 2 -5 1.16 1.92
 -2 4 -5 1.33 2.14
 -4 2 -4 226.61 11.6
 4 -2 -4 225.19 10.63
 -2 -2 -4 236.58 13.17
 -4 2 -4 246.65 11.55
 -2 4 -4 236.47 11.23
 2 2 -4 260.66 12.08
 -4 2 -4 246.94 11.33
 -2 4 -4 231.58 11.16
 2 2 -4 261.61 12.18
 2 2 -4 260.67 12.07
 -2 4 -4 227.4 11.06
 -2 4 -4 247.6 10.08
 -2 -2 -4 263.32 11.25
 2 -4 -4 235.95 12.23
 2 2 -4 258.61 12.09
 -2 4 -4 222.85 10.98
 4 -2 -4 253.13 12.15
 2 -4 -4 240.05 12.62
 2 2 -4 245.47 11.39
 4 -2 -4 267.39 12.05
 2 2 -4 254.94 12.01
 -4 2 -4 241.33 11.25
 -2 4 -4 227.18 11.06
 -4 2 -4 250.62 13.43
 -2 4 -4 237.26 12.07
 -2 4 -4 219.81 11.82
 -4 2 -4 237.04 11.11
 4 -2 -4 235.9 11.53
 -2 4 -3 -0.92 1.72
 -4 2 -3 0.14 1.57
 4 -2 -3 0.57 1.41
 -4 2 -3 0.16 0.97
 2 -4 -3 7.16 1.39
 -2 -2 -3 19.63 3.85
 -4 2 -3 5.46 1.5
 -4 2 -3 5.5 1.53
 -2 4 -3 0.66 1.19
 2 2 -3 2.94 1.94
 2 2 -3 -0.02 1.32
 -2 4 -3 0.61 1.23
 -2 4 -3 -0.15 1
 2 2 -3 0.04 1.26
 -2 -2 -3 0.48 1.08
 2 -4 -3 11.59 2.87
 2 2 -3 1.81 1.8
 4 -2 -3 2.41 0.57
 -2 4 -3 1.53 1.31
 -4 2 -3 5.69 1.34
 2 2 -3 1.66 1
 4 -2 -3 3.52 0.96
 -4 2 -3 0.56 2.12
 -2 4 -3 4.27 2.33
 2 -4 -3 3.7 0.85
 4 -2 -3 2.25 1.72
 -2 4 -3 0.87 1.13
 2 2 -3 0.06 1.31
 -4 2 -3 5.88 1.58
 -2 4 -3 6.54 1.41
 2 2 -3 13.26 2.65
 4 -2 -3 4.06 1.69
 -4 2 -2 1616.61 41.26
 -4 2 -2 1695.38 36.23
 2 -4 -2 1680.63 30.77
 -2 -2 -2 1646.18 41.01
 4 -2 -2 1616.47 36.94
 -4 2 -2 1679.33 34.05
 -2 4 -2 1681.84 36.37
 2 2 -2 1841.98 40.18
 -2 4 -2 1650.93 36.38
 2 2 -2 1827.98 40.22
 2 -4 -2 1705.31 38.57
 -2 -2 -2 1796 37.07
 2 2 -2 1835.44 39.99
 -2 4 -2 1644.37 36.19
 4 -2 -2 1719.22 32.38
 2 2 -2 1595.04 37.24
 -2 4 -2 1577.89 30.48
 2 2 -2 1772.52 39.77
 -2 4 -2 1635.37 36.2
 2 2 -2 1761.62 33.92
 -4 2 -2 1488.37 33.95
 4 -2 -2 1610.53 33.62
 -4 2 -2 1673.12 34.01
 -2 4 -2 1695.1 36.51
 -4 2 -2 1646.04 33.79
 2 2 -2 1821.39 40.1
 2 2 -2 1767.33 37.6
 -2 4 -2 1616.16 41.12
 -4 2 -2 1651.3 39.34
 -2 4 -2 1691.22 38.36
 -4 2 -1 2.14 1.1
 -2 4 -1 2.51 1.8
 -4 2 -1 0.86 0.98
 -2 -2 -1 11.78 2.6
 4 -2 -1 6.15 2.02
 2 -4 -1 12.29 3.31
 -2 4 -1 2.1 1.81
 2 2 -1 8.71 3.71
 -2 4 -1 3.72 1.94
 2 2 -1 8 3.4
 2 -4 -1 7.25 3.33
 2 2 -1 5.62 3.16
 4 -2 -1 3.04 1.27
 -2 4 -1 2.09 1.64
 2 2 -1 6.2 3.14
 2 -4 -1 0.7 0.59
 2 2 -1 7.84 3.59
 -4 2 -1 12.64 2.67
 2 2 -1 4.3 1.54
 4 -2 -1 2.94 1.67
 -2 4 -1 5.69 4.01
 -4 2 -1 4.44 4.51
 -4 2 -1 14.55 5.03
 2 2 -1 10.79 3.93
 -2 4 -1 3.53 1.96
 -4 2 -1 1.6 1.09
 2 -4 -1 1.91 0.56
 -4 2 -1 1.85 1.49
 -2 -2 -1 5.97 3.38
 -4 2 -1 4.37 2.45
 -2 4 -1 4.06 3
 -4 2 0 3013.13 67.97
 -4 2 0 3376.82 58.42
 2 -4 0 3091 50.95
 -2 -2 0 2988.13 63.15
 2 2 0 3061.92 62.49
 4 -2 0 3079.73 52.8
 -2 4 0 3162.68 57.65
 4 -2 0 3047.19 52.7
 -2 4 0 3130.84 57.5
 2 2 0 3106.12 62.44
 2 -4 0 3053.15 61.19
 4 -2 0 2836.46 50.72
 -2 -2 0 3385.45 60.09
 2 2 0 3080.64 62.68
 4 -2 0 3100.45 52.87
 2 2 0 3093.18 61.37
 4 -2 0 3183.49 57.74
 -2 4 0 3085.72 57.57
 2 -4 0 3253.27 61.78
 -2 -2 0 3185.8 59
 -4 2 0 3067.93 60.96
 2 2 0 3055.18 60.59
 -2 4 0 2828.76 60.64
 4 -2 0 3053.07 60.36
 -2 4 0 3120.61 57.59
 -2 4 0 3138.63 57.69
 4 -2 0 3100.19 52.84
 2 2 0 3088.82 62.7
 2 -4 0 3470.25 61.74
 4 -2 0 3201.32 58.2
 2 2 0 3351.72 56.92
 -4 2 0 3407.84 51.71
 -2 4 0 3020.51 65.87
 -4 2 0 2952.81 57.48
 -4 2 0 3138.96 70.53
 -4 2 1 12.68 4.6
 -2 4 1 7.45 4.18
 -4 2 1 5.52 4.89
 -2 -2 1 15.67 4
 -4 2 1 5.09 2.11
 -2 4 1 11.46 2.16
 2 -4 1 5.7 2.73
 -2 -2 1 10.25 3.26
 2 -4 1 6.74 2.73
 -2 4 1 13.16 2.33
 2 2 1 6.05 2.96
 2 2 1 7.58 3.49
 -2 4 1 8.89 1.94
 4 -2 1 1.35 0.98
 2 2 1 9.64 3.48
 2 -4 1 39.14 4.99
 4 -2 1 1.44 0.85
 -2 -2 1 7.13 2.58
 4 -2 1 10.73 2.55
 -2 4 1 9.77 2.03
 2 2 1 4.35 3.02
 -4 2 1 2.53 3.26
 2 2 1 4.46 2.85
 4 -2 1 8.24 3.65
 2 2 1 10.06 0.96
 -4 2 1 13.14 3.32
 -2 4 1 3.61 2.36
 2 2 1 5.43 3.05
 -2 4 1 9.25 2.04
 -4 2 1 12.43 1.84
 4 -2 1 26.14 3.2
 -4 2 1 1.26 0.97
 2 2 1 2.09 1.16
 -4 2 2 1745.51 36.37
 -2 -2 2 1857.34 41.77
 -2 4 2 1668.03 34.44
 2 2 2 1763.51 38.92
 -2 4 2 1687.92 34.64
 2 2 2 1769.36 38.97
 -2 4 2 1679.12 34.4
 -2 -2 2 1668.44 38.97
 2 -4 2 1718.41 38.31
 2 2 2 1559.78 37.85
 2 2 2 1818.31 39.17
 4 -2 2 1780.47 34.31
 -2 4 2 1661.77 34.55
 4 -2 2 1681.74 37.79
 2 -4 2 1788.88 39.68
 -2 -2 2 1862.06 36.09
 4 -2 2 1614.74 34.13
 2 2 2 1634.13 39.35
 -4 2 2 1727.71 41.2
 -4 2 2 1758.73 38.91
 2 2 2 1473.98 31.11
 4 -2 2 1739.51 40.16
 -2 4 2 1790.06 39.06
 -4 2 2 1746.89 42.86
 2 -4 2 1709.09 35.83
 2 2 2 1730.71 31.79
 -4 2 2 1810.25 36.28
 2 -4 2 1921.67 39.27
 2 2 2 1783.66 39.06
 -2 4 2 1699.73 34.66
 -2 4 2 1677.75 40.61
 -4 2 2 1643.42 30.02
 -4 2 3 4.87 1.73
 -2 -2 3 0.91 1.73
 -2 4 3 11.75 1.93
 2 -4 3 4.35 1.76
 -2 -2 3 0.88 1.94
 2 2 3 0.37 1.63
 -2 4 3 10.04 1.82
 2 2 3 0.33 1.52
 -2 4 3 9.42 1.75
 -2 -2 3 -0.14 0.97
 2 2 3 0.97 1.35
 2 -4 3 1.42 1.47
 4 -2 3 0.45 0.76
 4 -2 3 0.35 1.43
 2 2 3 -0.03 1.57
 -2 -2 3 -0.24 1.67
 -4 2 3 1.86 2.18
 2 2 3 2.95 2.06
 4 -2 3 0.81 1.74
 -2 4 3 0.29 1.28
 -4 2 3 -0.14 1.12
 2 -4 3 0.59 0.86
 -4 2 3 0.86 1.12
 2 -4 3 -0.29 1.26
 -2 -2 3 0.26 1.93
 -4 2 3 -0.12 1.7
 -2 4 3 0.23 1.26
 2 2 3 1.21 1.55
 -2 4 3 10.05 1.82
 -2 -2 4 244.85 11.98
 -4 2 4 265.92 12.68
 -4 2 4 254.77 11.96
 -2 -2 4 273.04 13.31
 -2 4 4 243.97 9.17
 -2 4 4 251.21 9.24
 -2 -2 4 211.31 12.33
 2 -4 4 221.3 11.05
 -2 4 4 238.34 9.12
 2 2 4 235.43 11.78
 2 2 4 253.13 11.17
 4 -2 4 230.06 11.93
 -2 -2 4 258.54 10.97
 2 -4 4 211.64 11.56
 4 -2 4 200.77 10.23
 2 2 4 211.02 11.83
 -4 2 4 259.56 13.03
 -2 -2 4 218.75 12.03
 -4 2 4 255.02 11.15
 -2 4 4 200.23 10.24
 4 -2 4 227.37 12.06
 2 2 4 191.25 9.05
 -2 4 4 238.85 9.11
 -4 2 4 272.07 12.01
 2 -4 4 268.44 11.73
 -2 -2 4 242.64 12.81
 -2 4 4 219.88 11.12
 -2 -2 5 -0.59 1.78
 -4 2 5 0.62 1.67
 2 -4 5 0.22 1.46
 -2 4 5 0.3 0.79
 -2 4 5 0.69 0.82
 2 2 5 -1.13 1.51
 4 -2 5 1.56 1.91
 2 2 5 0.79 1.69
 -2 -2 5 -0.23 1.23
 2 -4 5 0.38 1.69
 -2 4 5 -0.58 0.76
 4 -2 5 -0.41 1.19
 -4 2 5 -0.39 1.74
 -2 -2 5 2.38 2.08
 2 2 5 5.91 2.65
 4 -2 5 2.24 1.94
 -2 4 5 1.78 1.77
 2 2 5 -1.02 1.28
 -4 2 5 0.6 1.49
 2 -4 5 0.05 0.98
 -2 -2 5 1.08 2.13
 -2 4 5 1.11 0.91
 -2 -2 5 1.94 1.55
 -2 4 5 2.1 1.57
 -4 2 5 2.43 1.76
 -2 -2 6 360.57 17.42
 -2 4 6 360.51 12.4
 -2 4 6 367.95 12.5
 -2 4 6 388.04 12.72
 2 2 6 351.95 14.2
 2 2 6 373.49 15.2
 -2 -2 6 445.49 17.23
 2 -4 6 361.7 17.1
 -2 -2 6 412.1 15.76
 -4 2 6 438.93 15.85
 -2 4 6 370.46 12.55
 -4 2 6 421.07 16.94
 2 2 6 393.73 16.84
 -2 -2 6 453.21 18.65
 -2 4 6 354.94 15.32
 4 -2 6 424.7 17.55
 -4 2 6 411.13 15.13
 2 2 6 307.35 13.73
 -2 4 6 416.76 15.31
 2 -4 6 329.24 15.49
 4 -2 6 400.52 16.75
 -4 2 6 429.27 17.15
 2 -4 6 420.32 17.56
 -2 -2 6 415.34 19.44
 -2 -2 7 -0.25 1.7
 -4 2 7 8.23 2.94
 2 2 7 1.77 1.78
 2 -4 7 0.87 1.72
 4 -2 7 1.65 2
 -4 2 7 -1.36 1.76
 -2 4 7 3.15 2.01
 2 2 7 4.8 1.93
 -4 2 7 1.02 1.51
 2 -4 7 0.07 1.51
 -2 -2 7 1.16 2.52
 2 2 7 0.28 1.29
 -2 4 7 9.37 1.93
 -2 -2 7 0.73 1.54
 2 -4 7 0.26 1.95
 4 -2 7 7.65 2.67
 2 2 7 0.88 1.61
 -4 2 7 3.89 1.63
 -2 4 7 3.36 1.61
 -2 -2 7 1.66 1.23
 -2 -2 7 3.64 2.55
 4 -2 8 215.71 12.28
 2 -4 8 190.13 13.55
 -2 -2 8 231.14 13.35
 2 2 8 154.15 10
 -2 -2 8 213.98 15.02
 2 -4 8 214.24 12.78
 -4 2 8 237.23 12.46
 -2 -2 8 234.35 13.59
 2 2 8 182.35 11.36
 -4 2 8 206.39 11.14
 -2 4 8 182.7 11.35
 4 -2 8 191.26 11.83
 2 -4 8 200.07 12.2
 -4 2 8 217.79 12.68
 -2 4 8 179.78 8.88
 2 2 8 179.07 10.37
 2 2 8 176.01 10.32
 -2 4 9 -0.17 1.3
 -4 2 9 -0.98 1.05
 2 2 9 1.19 1.43
 -4 2 9 -1.46 1.81
 2 -4 9 -0.37 1.29
 -2 -2 9 3.37 2.65
 -2 -2 9 0.29 1.31
 -4 2 9 -0.16 1.13
 2 2 9 0.35 1.16
 2 -4 9 0.14 0.9
 4 -2 9 -1.35 1.76
 2 -4 9 0.66 1.55
 -2 -2 9 -1.01 1.43
 2 2 9 0.57 1.12
 2 2 9 0.09 0.85
 4 -2 9 -0.79 1.28
 4 -2 10 29.8 4.63
 2 -4 10 28.62 5.51
 2 2 10 20.67 3.7
 -2 4 10 23.45 4.25
 -2 -2 10 25.41 5.43
 2 -4 10 26.15 4.39
 -4 2 10 26.81 4.06
 2 2 10 23.49 3.96
 -4 2 10 28.31 4.72
 2 2 10 22.59 3.59
 2 2 10 21.92 3.81
 4 -2 10 24.81 4.26
 -4 2 10 24.25 3.91
 2 2 11 0.44 0.94
 4 -2 11 -1.4 1.31
 -4 2 11 1.16 1.04
 -2 4 11 0.75 1.12
 2 2 11 -0.54 1.02
 2 2 11 0.13 0.91
 2 -4 11 0.47 1.56
 4 -2 11 0.5 1.1
 2 -4 11 0.69 1.25
 -4 2 11 0.33 0.99
 -2 -2 11 -0.14 1.49
 3 -4 -11 8.4 2.8
 -1 -3 -11 12.47 3.36
 1 -4 -11 16.07 4.14
 4 -3 -11 11.93 2.73
 -1 4 -11 7.7 2.2
 1 3 -11 11.44 2.72
 4 -1 -11 12.91 3.18
 3 1 -11 13.04 3.26
 3 -4 -11 11.24 2.77
 -1 4 -11 11.1 2.81
 1 3 -11 13.08 3.03
 -4 1 -11 7.82 2.67
 -1 -3 -11 10.34 3.64
 -4 3 -11 9.81 2.51
 -3 4 -11 8.72 2.34
 -1 4 -11 11.62 2.9
 1 3 -11 13.75 3.13
 -3 -1 -11 12.98 3.97
 -1 -3 -11 13.39 4.01
 -3 -1 -11 11.42 3.67
 -4 3 -11 7.75 2.2
 -4 1 -11 14.23 3.47
 -3 4 -11 10.92 2.65
 -1 -3 -11 10.33 2.82
 -3 -1 -11 9.38 2.57
 -1 4 -11 11.87 2.38
 -4 1 -11 9.5 2.42
 -4 3 -11 12.42 2.79
 -3 4 -11 10.52 2.56
 1 3 -11 14.43 3.23
 -4 3 -11 10.24 2.49
 -3 4 -11 12 2.66
 -1 4 -11 12.83 2.98
 -4 3 -11 10.71 2.64
 -3 4 -11 11.84 2.75
 -1 4 -11 16.3 3.39
 1 3 -11 13.84 3.16
 -1 -3 -11 10.12 3.63
 -3 -1 -11 10.15 3.61
 -4 1 -11 4.49 2.12
 1 3 -10 9.67 2.92
 3 -4 -10 6.55 2.66
 -1 -3 -10 4.66 2.45
 1 -4 -10 7.55 2.94
 -3 -1 -10 5.29 2.14
 -4 1 -10 5.72 2.05
 -1 4 -10 6.93 2.11
 -3 4 -10 7.63 2.35
 -4 3 -10 6.07 2.16
 -1 -3 -10 6.53 2.43
 -3 4 -10 6.12 2.24
 4 -3 -10 4 1.7
 -1 4 -10 6.08 1.98
 4 -3 -10 4.53 1.67
 1 3 -10 5.97 2.09
 4 -1 -10 7.35 2.79
 3 -4 -10 7.02 2.3
 3 1 -10 10.03 2.87
 3 1 -10 8.27 2.24
 -1 4 -10 9.32 2.84
 1 3 -10 7.34 2.78
 1 3 -10 8.81 2.8
 -4 1 -10 4.29 2.13
 -4 3 -10 5.07 1.89
 -3 4 -10 8.28 2.41
 3 1 -10 5.3 1.8
 -1 -3 -10 5.81 3.06
 -1 4 -10 8.14 2.69
 -3 -1 -10 3.27 2.5
 -1 -3 -10 8.95 3.87
 -3 -1 -10 5.28 2.87
 -3 4 -10 6.72 2.19
 -4 3 -10 6.55 1.93
 -4 1 -10 5.27 2.5
 3 1 -10 4.65 1.78
 -1 4 -10 4.53 2.13
 1 3 -10 6.42 2.48
 -4 3 -10 3.73 1.66
 -3 4 -10 4.14 1.74
 -4 3 -10 7.51 2.22
 -3 4 -10 5.5 2.02
 3 1 -10 5.47 1.9
 -1 4 -10 6.22 2.27
 1 3 -10 10.05 2.99
 -1 -3 -10 7.47 3.44
 -3 -1 -10 11.59 4.14
 -4 1 -10 3.91 2.14
 -1 4 -9 33.48 5.12
 3 1 -9 31.87 4.44
 1 3 -9 32.42 4.84
 -1 -3 -9 30.07 5.03
 3 -4 -9 24.85 5.39
 -1 -3 -9 35.71 6.03
 1 -4 -9 29.24 4.27
 1 -4 -9 37.74 6.92
 -3 4 -9 27.35 4.53
 -3 -1 -9 24.22 4.2
 -4 1 -9 23.25 3.91
 -4 3 -9 26.41 3.96
 -3 4 -9 27.01 4.2
 -1 4 -9 35.63 4.83
 3 -4 -9 29.45 4.4
 -1 4 -9 24.31 3.68
 4 -3 -9 31.21 4.24
 1 3 -9 27.11 4.06
 4 -3 -9 30.87 4.37
 3 1 -9 31.11 5.01
 4 -1 -9 37.36 5.57
 -1 4 -9 34.35 5.26
 3 1 -9 33.82 4.69
 -4 1 -9 30.37 5.52
 1 3 -9 30.75 4.84
 -4 3 -9 23.78 3.8
 -3 4 -9 21.8 3.64
 -4 3 -9 20.9 3.54
 -1 -3 -9 30.14 6.52
 -3 -1 -9 32.8 7.09
 -1 -3 -9 27.9 6.54
 -4 1 -9 23.07 4.9
 -3 4 -9 27.37 3.92
 -1 4 -9 30.87 4.99
 3 1 -9 33.02 4.65
 1 3 -9 27.75 4.58
 -3 -1 -9 34.97 7.23
 -4 3 -9 18.15 3.38
 -3 4 -9 25.72 3.95
 3 1 -9 29.58 4.44
 -1 4 -9 31.35 5.04
 1 3 -9 32.27 4.89
 1 3 -9 34.92 5.13
 -1 -3 -9 26.02 6.07
 -3 -1 -9 35.8 7.4
 -4 1 -9 32.59 5.67
 -4 3 -9 23.89 3.78
 -3 4 -9 28.27 4.06
 -1 4 -9 35.66 5.41
 3 1 -9 31.79 4.58
 -4 3 -8 39.59 4.8
 -3 4 -8 42.19 4.89
 -1 4 -8 55.14 6.23
 3 1 -8 53.02 5.61
 1 3 -8 49 5.83
 3 1 -8 52.87 5.54
 -1 4 -8 51.65 6.08
 -3 4 -8 43.16 4.95
 1 3 -8 48.59 5.84
 -3 4 -8 50.06 6.3
 -3 -1 -8 47.16 5.94
 1 -4 -8 63.51 7.99
 -1 -3 -8 60.36 7.24
 3 -4 -8 51.97 7.38
 -1 4 -8 45.8 5.72
 1 3 -8 46.86 5.71
 3 1 -8 51.45 5.49
 -4 1 -8 42.05 5.21
 -4 3 -8 51.36 5.59
 -3 4 -8 57.38 6.48
 -1 4 -8 57.12 6.71
 3 -4 -8 53.47 6
 -1 4 -8 47.37 4.93
 4 -3 -8 51.37 5.5
 1 3 -8 49.82 5.53
 3 1 -8 52.57 6.26
 4 -1 -8 51.18 6.22
 -1 -3 -8 47.15 7.53
 -3 -1 -8 58.64 8.39
 -4 1 -8 54.11 8.05
 -1 4 -8 52.58 6.2
 3 1 -8 47.78 5.31
 -4 3 -8 39.44 4.83
 1 3 -8 52.42 6.01
 -3 4 -8 43.94 4.95
 -4 1 -8 55.45 8.02
 -1 -3 -8 47.85 7.55
 -4 3 -8 36.33 4.59
 -3 -1 -8 48.11 7.67
 -1 -3 -8 45.25 7.39
 -3 -1 -8 50.08 8.01
 -1 4 -8 52.71 6.21
 3 1 -8 48.8 5.39
 1 3 -8 58.32 6.35
 -4 1 -8 53.83 8.09
 -4 3 -8 41.67 4.92
 -3 4 -8 47.91 5.18
 -4 3 -7 111.68 7.97
 -1 4 -7 87.34 7.6
 -3 4 -7 86.83 6.84
 3 1 -7 107.72 7.86
 1 3 -7 95.14 7.94
 3 1 -7 119.57 8.22
 -3 4 -7 92.73 7.04
 -1 4 -7 94.33 7.82
 1 3 -7 101.93 8.23
 -4 1 -7 72.06 5.81
 -3 -1 -7 73.48 6.05
 1 3 -7 93.11 6.78
 -3 4 -7 93.22 8.48
 3 -4 -7 112.65 10.03
 -1 -3 -7 98.16 8.53
 1 -4 -7 99.04 9.45
 -4 1 -7 89.62 7.55
 -3 -1 -7 86.57 8.51
 1 3 -7 94.78 7.93
 -1 4 -7 90.53 7.69
 3 1 -7 138.62 8.72
 -4 3 -7 95.51 7.9
 -3 4 -7 89.29 6.78
 -1 4 -7 88.3 6.51
 -3 4 -7 107.37 9.79
 -1 4 -7 94.02 8.29
 3 -4 -7 103.84 8.55
 -1 4 -7 84.16 6.39
 1 3 -7 92.05 7.7
 4 -3 -7 99.9 7.78
 3 1 -7 108.09 8.6
 4 -1 -7 102.21 8.57
 -1 -3 -7 92.15 9.77
 -3 4 -7 93.42 7.07
 -3 -1 -7 98.79 10.15
 -4 1 -7 99.06 9.71
 -1 4 -7 90.69 7.78
 -4 3 -7 112.72 7.99
 3 1 -7 130.53 8.59
 1 3 -7 98.31 8.11
 -4 1 -7 92.04 9.35
 -1 -3 -7 86.32 9.44
 -3 -1 -7 94.54 9.98
 -4 3 -7 118.18 8.14
 -1 -3 -7 98.29 10.04
 -3 -1 -7 92.6 9.81
 -1 4 -7 90.48 7.85
 3 1 -7 129.57 8.53
 1 3 -7 101.74 8.23
 -4 1 -7 96.11 9.64
 -4 3 -7 109.43 7.85
 -3 4 -7 100.87 7.31
 -3 -1 -6 109.61 9.77
 -3 -1 -6 111.26 10.01
 4 -3 -6 87.23 6.13
 -1 4 -6 99.73 7.92
 3 1 -6 108.89 7.57
 1 3 -6 101.95 8.08
 -4 1 -6 103.63 9.01
 -4 3 -6 90.31 7.21
 -3 4 -6 96.83 7.15
 -3 4 -6 103.05 7.35
 -1 4 -6 98.89 7.87
 3 1 -6 101.37 7.3
 1 3 -6 96.08 7.95
 -3 -1 -6 83.2 6.77
 -4 1 -6 95.61 7.1
 -4 3 -6 82.82 6.25
 1 3 -6 98.97 7.97
 -1 4 -6 100.35 7.95
 -3 4 -6 98.53 7.17
 -4 3 -6 84.37 7.1
 3 1 -6 102.55 7.36
 -3 4 -6 97.91 7.81
 3 1 -6 109.93 7.56
 1 3 -6 93.68 7.81
 -1 4 -6 99.38 7.9
 -3 -1 -6 107.65 9.6
 -4 3 -6 85.86 7.06
 -4 1 -6 99.28 8.79
 4 -3 -6 103.48 8.16
 4 -1 -6 112.37 8.46
 3 -4 -6 95.9 8.62
 -1 4 -6 89.95 6.29
 1 3 -6 94.7 7.33
 4 -3 -6 106.42 7.51
 3 1 -6 108.26 8.5
 4 -1 -6 119.13 8.83
 -3 -1 -6 106.66 9.61
 -3 4 -6 97.17 7.14
 1 3 -6 108.06 8.35
 -4 1 -6 96.22 8.73
 -4 3 -6 83.39 6.95
 -1 4 -6 99.06 7.88
 3 1 -6 107.83 7.52
 -3 -1 -6 111.01 6.57
 -4 1 -6 93.42 7.72
 -1 -3 -6 107.78 8.35
 1 -4 -6 116.33 9.49
 3 -4 -6 110 9.29
 -3 -1 -6 96.83 8.57
 4 -3 -6 108.74 7.83
 -1 4 -6 106.89 7.48
 -3 4 -6 104.13 7.71
 -4 3 -6 106.37 8.7
 -3 4 -6 104.65 9.21
 -4 3 -6 101.49 7.66
 -1 4 -6 98 8.12
 4 -1 -5 654.43 17.23
 -1 4 -5 644.83 21.42
 3 1 -5 701.55 20.79
 1 3 -5 696.75 22.74
 -4 1 -5 708.81 23.31
 -4 3 -5 698.1 22.86
 -3 4 -5 709.83 21.79
 -3 4 -5 681.26 21.43
 4 -1 -5 648.14 17.11
 3 1 -5 682.86 20.67
 1 3 -5 696.14 22.78
 -1 4 -5 644.05 21.46
 4 -3 -5 615.12 18.89
 -1 -3 -5 653.81 23.52
 -4 1 -5 721 24.09
 -3 -1 -5 709.05 25.87
 -3 -1 -5 657.93 24.15
 -1 4 -5 642.1 21.4
 -4 3 -5 707.25 23.17
 3 1 -5 684.96 20.67
 1 3 -5 675.31 22.3
 4 -1 -5 647.66 17.12
 -3 4 -5 688.61 21.57
 -1 -3 -5 734.61 22.55
 -3 -1 -5 629.21 23.08
 1 -4 -5 717.35 23.88
 -4 1 -5 633.9 21.82
 3 -4 -5 719.18 23.91
 -3 -1 -5 691.75 17.93
 4 -1 -5 631.84 16.92
 -1 4 -5 647.51 21.49
 3 1 -5 689.7 20.73
 1 3 -5 677.08 22.36
 -4 3 -5 565.83 19.49
 -3 -1 -5 526.46 20.33
 -4 1 -5 551.54 20.48
 4 -3 -5 712.27 22.39
 3 1 -5 688.5 20.82
 4 -1 -5 746.95 22.98
 -3 -1 -5 511.53 15.35
 3 -4 -5 699.79 25.5
 -1 4 -5 615.72 18.32
 1 3 -5 670.27 20.69
 4 -3 -5 670.03 20.5
 3 1 -5 715.58 22.86
 4 -1 -5 753.34 23.71
 -1 4 -5 678.05 21.88
 -3 -1 -5 658.88 24.11
 -4 1 -5 713.88 23.3
 -3 4 -5 706.33 21.78
 3 1 -5 709.84 20.91
 4 -1 -5 655.43 17.2
 1 3 -5 674.96 22.48
 -4 3 -5 701.21 22.91
 4 -3 -5 675.23 21.18
 4 -1 -5 698.84 22.11
 -3 4 -5 677.28 22.33
 -4 3 -5 768.13 26.44
 -3 4 -5 682.38 23.82
 -1 4 -5 680.18 21.58
 -1 4 -5 591.22 21.1
 -4 3 -5 641.66 22.38
 -3 -1 -5 639.07 23.74
 -4 3 -5 709.64 22.97
 -4 1 -5 685.86 22.87
 -4 3 -4 50.31 6.18
 -1 4 -4 51.79 5.71
 -4 3 -4 41.51 5.62
 -3 4 -4 43.06 5.52
 -3 4 -4 57.48 6.13
 -1 4 -4 44.3 5.18
 -3 -1 -4 43.89 5.33
 -4 3 -4 41.54 4.84
 -4 1 -4 45.36 5.49
 -4 1 -4 56.9 6.05
 -3 -1 -4 43.12 5.46
 1 -4 -4 49.13 4.9
 -3 -1 -4 52.48 6.63
 -1 -3 -4 47.63 5.66
 4 -3 -4 47.85 4.69
 -3 4 -4 54.63 5.49
 4 -1 -4 43.87 3.47
 -1 4 -4 49.79 5.45
 -4 1 -4 51.38 5.51
 1 3 -4 55.02 5.77
 -4 3 -4 47.84 4.81
 3 1 -4 53.24 5.1
 4 -1 -4 43.49 3.46
 -3 4 -4 50.95 5.2
 -1 4 -4 49.45 5.37
 3 1 -4 51.39 5.16
 1 3 -4 53.23 5.79
 -4 3 -4 51.14 4.97
 -1 4 -4 54.97 5.55
 3 1 -4 47.58 4.85
 1 3 -4 54.01 5.64
 -3 4 -4 56.66 5.5
 4 -1 -4 46.55 3.58
 -3 -1 -4 68.25 4.41
 -4 1 -4 49.33 5.73
 -1 -3 -4 54.61 5.56
 1 -4 -4 61.51 6.32
 3 -4 -4 56.7 5.86
 1 3 -4 57.57 5.86
 -3 4 -4 54.71 5.33
 3 1 -4 56.53 5.28
 4 -1 -4 42.31 3.45
 -1 4 -4 50.8 5.34
 4 -3 -4 53.44 5.73
 4 -1 -4 46.92 5.51
 3 -4 -4 40.08 4.23
 3 1 -4 59.93 5.26
 -3 -1 -4 38.2 3.68
 -4 1 -4 53.33 3.28
 4 -3 -4 39.92 2.98
 3 1 -4 52.61 5.22
 -3 -1 -4 51.4 6
 1 3 -4 47.31 5.38
 -4 1 -4 48.04 5.32
 -3 4 -4 49.1 5.14
 -1 4 -4 50.47 5.42
 -4 3 -4 50.9 4.95
 4 -1 -4 46.3 3.56
 3 -4 -4 47.02 4.1
 4 -1 -4 45.23 5.32
 4 -3 -4 73.83 6
 -3 -1 -4 45.62 5.68
 -4 3 -4 51.08 4.94
 -4 1 -4 51.72 5.47
 4 -1 -4 64.4 6.43
 3 -4 -4 45.27 5.83
 -1 4 -4 45.75 3.97
 1 3 -4 44.06 4.55
 4 -3 -4 44.16 4.43
 3 1 -4 53.41 5.86
 -1 4 -3 1172.39 31
 -3 4 -3 1311.13 35.26
 -4 3 -3 1307.06 36.27
 -3 4 -3 1210.98 32.26
 -1 4 -3 1347.43 34.97
 -4 3 -3 1191.57 32.34
 -4 1 -3 1192.17 34.39
 -3 -1 -3 1214.17 34.63
 -4 3 -3 1197.73 32.26
 4 -1 -3 1325.61 32.19
 -4 1 -3 1263.62 31.13
 -3 -1 -3 1358.79 35.84
 -1 -3 -3 1258.06 33.08
 1 -4 -3 1191.9 29.44
 -4 1 -3 1337.54 33.18
 -4 3 -3 1263.69 27.12
 1 3 -3 1316.59 33.08
 -3 4 -3 1295.99 30.8
 4 -1 -3 1248.69 25.91
 -1 4 -3 1231.37 31.35
 3 1 -3 1418.37 31.93
 -4 3 -3 1324.37 28.71
 1 3 -3 1305.53 33.1
 3 1 -3 1409.58 31.99
 -3 4 -3 1242.06 30.3
 4 -1 -3 1246.68 25.94
 -1 4 -3 1207.84 31.21
 1 -4 -3 1334.63 33.33
 3 -4 -3 1317.9 31.98
 -4 1 -3 1268.33 33.19
 -3 -1 -3 1255.48 26.67
 -1 -3 -3 1367.67 32.6
 -4 3 -3 1274.38 28.57
 4 -1 -3 1247.78 25.93
 -1 4 -3 1221.9 31.14
 -3 4 -3 1242.65 30.37
 1 3 -3 1332.02 33.07
 3 1 -3 1418.72 31.92
 3 1 -3 1244.69 29.82
 4 -1 -3 1263.07 26.46
 4 -3 -3 1206.55 25.07
 1 3 -3 1282.51 32.82
 3 1 -3 1368.75 31.72
 -3 4 -3 1237.6 30.18
 4 -1 -3 1240.22 25.85
 -1 4 -3 1215.54 31.16
 3 -4 -3 1155.54 28.43
 3 1 -3 1383.34 30.57
 -4 1 -3 1088.84 26.55
 4 -1 -3 1304.55 25.41
 -3 -1 -3 1114.74 29.15
 4 -3 -3 1249.51 27.18
 -4 1 -3 1265.14 31.04
 1 3 -3 1314.84 33.14
 4 -1 -3 1243.17 25.9
 3 1 -3 1408.65 31.94
 -3 4 -3 1239.36 30.33
 -4 3 -3 1328.09 28.81
 -1 4 -3 1244.6 31.47
 4 -1 -3 1332.35 32.25
 3 -4 -3 1132.26 27.16
 3 1 -3 1285.25 30.92
 -4 3 -3 1319.91 28.68
 -4 1 -3 1233.42 30.78
 3 1 -3 1417.87 33.57
 4 -1 -3 1480.3 34.51
 3 -4 -3 1266.78 32.8
 -1 4 -3 1187.38 27.21
 1 3 -3 1264.19 29.57
 4 -3 -3 1298.97 30.15
 -3 4 -2 434.79 18.64
 -4 3 -2 432.29 19.39
 -4 3 -2 397.94 15.16
 -3 4 -2 406.55 15.34
 -1 4 -2 458.61 18.61
 -4 1 -2 411.92 18.66
 -3 -1 -2 412.29 18.55
 -4 3 -2 421.89 17.24
 -4 1 -2 405.86 14.37
 -3 -1 -2 431.05 18.02
 4 -1 -2 383.6 14.81
 -4 1 -2 445.33 16.25
 -4 3 -2 453.42 11.88
 -1 -3 -2 424.82 16.43
 1 -4 -2 413.74 13.39
 -3 4 -2 421.07 14.03
 -1 4 -2 383.96 14.43
 4 -1 -2 405.54 11.68
 -4 3 -2 427.02 11.88
 1 3 -2 441.01 16.62
 3 1 -2 484.6 16.31
 -1 4 -2 390.53 14.61
 4 -1 -2 416.01 11.82
 1 3 -2 457.03 16.93
 3 1 -2 479.17 16.3
 -3 4 -2 407.85 13.84
 4 -3 -2 390.02 12.53
 -1 -3 -2 446.45 16.16
 1 -4 -2 436.56 16.57
 3 -4 -2 412.12 14.89
 -4 1 -2 431.26 16.94
 -3 -1 -2 395.86 11.94
 1 3 -2 446.51 16.6
 -4 3 -2 425.86 11.97
 3 1 -2 464.47 15.92
 4 -1 -2 409.04 11.71
 -3 4 -2 420.01 13.97
 -1 4 -2 397.93 14.62
 3 1 -2 399.21 14.33
 4 -1 -2 406.39 12.48
 4 -3 -2 391.95 10.65
 3 -4 -2 455.33 14.85
 -1 4 -2 379.39 14.41
 4 -1 -2 413.09 11.81
 1 3 -2 428.26 16.47
 -3 4 -2 410.65 13.8
 4 -3 -2 410.9 10.99
 3 1 -2 463.13 16
 -4 1 -2 379.96 13.81
 3 -4 -2 379.27 12.72
 3 1 -2 377.29 12.98
 -3 -1 -2 435.66 17.26
 4 -3 -2 430.61 14.25
 4 -1 -2 401.18 12.18
 -4 1 -2 408.37 14.39
 -4 3 -2 426.29 11.9
 -1 4 -2 390.48 14.58
 -3 4 -2 412.46 13.9
 4 -1 -2 416.83 11.82
 3 1 -2 427.9 14.58
 4 -1 -2 415.05 15.57
 4 -1 -2 352.26 10.87
 -4 1 -2 412.07 14.38
 3 1 -2 475.2 16.2
 1 3 -2 433.71 16.49
 -4 3 -2 434.17 11.96
 4 -3 -2 437.83 14.32
 3 -4 -2 382.1 14.82
 -1 4 -2 449.19 12.38
 1 3 -2 427.31 13.9
 -3 4 -1 559.76 21.63
 -4 3 -1 592.47 23.22
 -4 3 -1 499.57 16.46
 -3 4 -1 535.69 17.29
 -3 -1 -1 563.88 22.76
 -4 1 -1 536.73 21.91
 -1 4 -1 594.26 21.66
 -4 3 -1 545.72 20.72
 -3 -1 -1 544.26 19.99
 -4 3 -1 571.51 12.72
 -1 -3 -1 525.49 18.32
 1 -4 -1 495.36 14.46
 4 -1 -1 508.19 17.05
 -4 1 -1 569.93 18.41
 3 1 -1 545.08 17.62
 -3 4 -1 497.84 14.85
 -4 3 -1 543.79 12.13
 -1 4 -1 519.48 16.77
 1 3 -1 538.84 18.5
 4 -1 -1 528.38 14.17
 -1 4 -1 509.84 16.73
 -3 4 -1 499.99 14.9
 1 3 -1 530.77 18.5
 4 -1 -1 528.08 14.25
 3 1 -1 545.39 17.74
 1 -4 -1 531.99 18.35
 3 -4 -1 503.58 16.32
 4 -3 -1 471.15 13.4
 -4 1 -1 584.35 19.97
 -3 -1 -1 539.57 14.67
 -1 -3 -1 575.23 18.56
 1 3 -1 545.73 18.51
 -3 4 -1 499.48 14.92
 4 -1 -1 536.77 14.17
 -1 4 -1 518.22 16.65
 3 1 -1 557.07 17.64
 4 -1 -1 537.46 15.42
 3 1 -1 484.91 16.1
 4 -3 -1 481.35 12.57
 3 -4 -1 485.91 15.94
 1 -4 -1 506.29 18.03
 -1 4 -1 488.37 16.42
 -3 4 -1 522.03 14.91
 4 -3 -1 532.59 14.47
 1 3 -1 526.09 18.58
 4 -1 -1 534.06 14.29
 3 1 -1 538.54 17.76
 -3 -1 -1 560.47 19.75
 -4 1 -1 544.16 17.7
 3 1 -1 494.32 15.69
 -4 3 -1 487.66 15.7
 4 -3 -1 550.91 17.31
 4 -1 -1 499.41 15.03
 -4 3 -1 543.69 12.14
 -1 4 -1 512.47 16.74
 -3 4 -1 497.77 14.87
 -4 1 -1 514.05 13.68
 4 -3 -1 482.67 16.38
 3 1 -1 544.29 16.15
 4 -1 -1 464.7 12.58
 -4 3 -1 533.4 12.03
 4 -1 -1 533.29 14.28
 1 3 -1 530.08 18.46
 3 1 -1 546.5 17.74
 1 3 -1 575.59 15.98
 3 -4 -1 484.52 15.85
 -1 4 -1 553.25 11.93
 -3 4 0 1030.85 30.53
 -4 3 0 1031.47 32.21
 -4 3 0 835.18 21.23
 -3 4 0 893.24 22.72
 -3 -1 0 986.45 31.41
 -4 1 0 964.12 30.49
 -1 4 0 957.21 28.8
 -4 3 0 960.55 28.9
 -4 3 0 943.91 17.92
 -4 1 0 927.98 24.38
 -3 -1 0 884.87 26.3
 4 -1 0 880.83 23.52
 -1 -3 0 822.55 24.06
 1 -4 0 839.38 20.12
 1 3 0 888.09 25.35
 -3 4 0 879.62 19.63
 3 1 0 864.73 23.91
 4 -1 0 838.15 20.43
 -1 4 0 900.96 23.37
 -1 4 0 880.06 23.31
 1 3 0 878.84 25.3
 3 1 0 860.93 23.96
 4 -1 0 862.52 20.64
 -3 4 0 876.7 19.66
 1 -4 0 850.51 24.94
 3 -4 0 794.62 21.74
 4 -3 0 772.25 18.06
 -1 -3 0 926.05 24.78
 -4 1 0 941.83 24.22
 -3 -1 0 918.88 21.95
 -3 4 0 882.15 19.63
 1 3 0 921.51 25.55
 3 1 0 861.7 23.72
 -1 4 0 900.91 23.3
 4 -1 0 851.68 20.44
 3 1 0 818.13 22.71
 1 3 0 840.6 24.47
 4 -1 0 844.18 21.59
 4 -3 0 802.74 19.03
 3 -4 0 844.32 22.63
 1 -4 0 822.02 24.43
 -3 -1 0 956.03 20.13
 -1 -3 0 866.74 24.04
 -3 4 0 868.51 19.55
 -1 4 0 835.61 22.84
 4 -3 0 901.45 22.15
 -4 1 0 943.21 26.28
 3 1 0 823.18 22.69
 -4 3 0 813.42 22.53
 -3 -1 0 853.63 26.13
 4 -3 0 943.66 24.62
 -3 4 0 737.18 23.92
 -1 4 0 793.48 22.1
 4 -1 0 809.56 21.71
 -3 4 0 862.89 19.56
 3 1 0 889.39 21.37
 3 -4 0 877.84 24.36
 4 -3 0 805.57 22.76
 1 -4 0 965.89 22.93
 -4 1 0 936.24 20.8
 -1 -3 0 971.37 18.28
 1 3 0 892.91 25.48
 3 1 0 874.53 24.08
 4 -1 0 859.58 20.68
 -1 4 0 884.01 23.31
 3 -4 0 728.77 14.6
 -3 4 1 558.29 21.03
 -4 3 1 584.91 22.28
 -4 3 1 484.97 13.72
 -4 3 1 575.61 20.76
 -3 -1 1 578.22 22.12
 -4 1 1 555.27 21.68
 -1 4 1 541.01 19.85
 1 -4 1 457.62 13.72
 -4 1 1 558.11 17.53
 -3 -1 1 501.01 18.68
 -4 3 1 553.48 12.86
 4 -1 1 501.89 16.21
 -1 -3 1 489.99 17.1
 -1 4 1 508.6 16.21
 1 3 1 521.75 18.12
 -3 4 1 487.04 12.48
 3 1 1 547.52 17.93
 4 -1 1 514.19 15.17
 -1 4 1 506.48 16.29
 1 3 1 530.06 18.29
 3 1 1 549.16 17.95
 4 -1 1 533.19 15.37
 -3 4 1 488.42 12.54
 -4 1 1 509.08 14.61
 -3 -1 1 519.13 16.37
 3 -4 1 465.4 15.29
 -1 -3 1 532.49 17.76
 4 -3 1 494.65 11.35
 1 -4 1 500.32 17.78
 1 3 1 525 18.07
 -3 4 1 497.68 12.53
 -1 4 1 499.71 16.06
 3 1 1 467.99 16.5
 1 3 1 478.7 17.16
 4 -1 1 518.21 15.15
 3 1 1 560.8 17.97
 3 -4 1 482.8 16.1
 -3 -1 1 532.79 12.92
 -1 -3 1 499.87 16.92
 4 -3 1 491.26 14.18
 1 -4 1 542.8 18.59
 4 -3 1 514.27 16.58
 -3 4 1 501.26 12.54
 4 -1 1 458.46 15.28
 -1 4 1 507.08 16.33
 -4 1 1 546.19 20.25
 1 3 1 472.03 9.65
 3 1 1 494.58 17.12
 -4 3 1 492.41 16.73
 -3 -1 1 498.5 18.94
 -4 3 1 478.83 17.87
 1 3 1 489.91 12.49
 -3 4 1 432.06 17.11
 -1 4 1 463.15 15.76
 4 -1 1 480.47 16.27
 4 -3 1 491.02 17.5
 -3 4 1 487.63 12.52
 1 -4 1 574.35 16.45
 3 -4 1 537.29 17.95
 4 -3 1 504.84 16.73
 -4 1 1 560.8 16.11
 -1 4 1 508.94 16.3
 1 3 1 525 18.24
 3 1 1 549.6 18.01
 4 -1 1 516.64 15.22
 4 -3 1 423.41 12.94
 -4 3 2 431.82 11
 -3 4 2 475.74 18.48
 -4 3 2 464 19.36
 -4 1 2 397.01 10.6
 -1 4 2 433.2 17.08
 -3 -1 2 479.44 19.14
 -4 1 2 476.78 19.33
 -4 3 2 472.73 18.18
 -4 1 2 487.48 16.26
 -1 -3 2 432.62 15.93
 4 -1 2 403.24 14.15
 -3 -1 2 483.78 18.38
 -4 3 2 460.41 12.43
 1 -4 2 373.4 12.88
 -1 4 2 436.9 14.68
 1 3 2 421.41 15.65
 3 1 2 435.79 15.12
 -3 4 2 412.01 10.41
 -1 4 2 438.43 14.74
 1 3 2 420.33 15.67
 3 1 2 436.17 15.11
 -3 4 2 404.74 10.39
 4 -3 2 388.83 8.91
 -3 -1 2 402.6 15.32
 -1 -3 2 425.49 16.25
 1 -4 2 405.61 15.92
 3 -4 2 473.88 14.79
 -1 4 2 440.73 14.69
 -3 4 2 408.57 10.34
 4 -1 2 413.68 13.15
 1 3 2 440.08 15.87
 3 1 2 451.16 15.26
 1 3 2 411.37 15.6
 3 1 2 396.15 15
 -3 -1 2 450.75 11.67
 3 -4 2 401.97 14.92
 1 -4 2 463.82 16.79
 -1 -3 2 461.77 15.65
 4 -3 2 367.92 13.32
 -3 4 2 419.08 10.43
 4 -1 2 371.91 14.03
 4 -3 2 452.06 16.16
 -4 1 2 456.01 18.46
 1 3 2 380.11 15.87
 -4 3 2 428.81 15.97
 -3 -1 2 419.46 17.65
 1 3 2 399.76 11.28
 3 1 2 417.53 16.07
 -4 3 2 422.17 16.22
 -3 4 2 394.51 15.72
 4 -1 2 406.93 15.61
 -1 4 2 420.94 14.3
 4 -3 2 420.71 16.35
 -4 1 2 471.33 14.5
 -3 4 2 405.3 10.38
 3 1 2 425.66 15.01
 -1 4 2 439.41 14.77
 1 3 2 422.34 15.74
 4 -3 2 350.95 10.38
 4 -3 2 440.13 15.18
 1 -4 2 467.93 14.44
 3 -4 2 526.68 17.41
 -4 1 2 435.25 15.41
 3 -4 2 454.83 11.88
 -3 -1 2 433.82 15.9
 -3 -1 3 1327.62 34.78
 -4 1 3 1301.01 34.54
 -4 3 3 1308.05 33.41
 -1 -3 3 1191.86 31.25
 -3 -1 3 1424.4 34.89
 4 -1 3 1203.42 28.85
 1 -4 3 1081.59 28.51
 -4 1 3 1305.36 31.76
 -1 4 3 1282.72 29.22
 1 3 3 1230.23 30.47
 -3 4 3 1220.86 23.69
 -3 4 3 1196.28 23.66
 -1 4 3 1284.62 29.26
 1 3 3 1245.73 30.57
 -1 -3 3 1204.33 32.53
 3 -4 3 1221.04 29.04
 1 -4 3 1198.03 31.65
 -3 4 3 1205.8 23.57
 -1 4 3 1316.11 29.32
 1 3 3 1286.82 30.82
 3 1 3 1169.71 30.42
 4 -1 3 1162.96 27.7
 3 1 3 1205.56 29.2
 1 3 3 1149.38 30.41
 3 -4 3 1204.23 31.4
 -1 -3 3 1311.06 30.68
 1 -4 3 1343.38 32.92
 4 -3 3 1191.85 29.72
 -3 -1 3 1332.22 26.42
 -3 4 3 1199.65 23.57
 4 -1 3 1135.24 29.92
 4 -3 3 1244.07 32.17
 -4 1 3 1222.58 33.91
 1 3 3 1138.37 32.1
 -4 3 3 1238.91 32.2
 -3 -1 3 1193.7 34.05
 -3 4 3 1250.23 31.66
 4 -1 3 1161.71 31.64
 -4 1 3 1452.68 30.21
 3 1 3 1162.26 31.33
 -4 3 3 1299.56 31.41
 1 3 3 1048.54 25.66
 -1 4 3 1164.11 28.3
 4 -3 3 1230.02 32.89
 3 -4 3 1351.36 31.9
 3 -4 3 1330.05 26.76
 1 -4 3 1273.73 31.03
 -4 1 3 1292.88 32.13
 -3 -1 3 1286.62 33.01
 -1 -3 3 1215.94 32.47
 -3 4 3 1293.05 33.48
 -4 3 3 1292.33 34.31
 -1 4 3 1183.78 31.17
 -3 4 3 1198.93 23.65
 -1 4 3 1290.4 29.33
 1 3 3 1247.33 30.63
 -4 3 3 1375.52 27.72
 -1 -3 4 44.52 5.17
 1 -4 4 40.21 4.58
 -4 1 4 54.32 5.86
 -3 -1 4 56 6.38
 -1 4 4 47.02 4.45
 1 3 4 44.33 4.84
 1 -4 4 50.19 5.79
 -1 -3 4 47.01 5.71
 3 -4 4 46.46 4.59
 -4 3 4 54.02 5.55
 -3 -1 4 51.56 5.78
 -4 1 4 50.45 5.66
 -1 4 4 41.26 4.2
 1 3 4 47.54 4.93
 1 3 4 44.72 4.77
 3 1 4 42.89 5.01
 3 1 4 43.63 4.52
 -1 4 4 48.93 4.49
 4 -1 4 40.29 4.05
 1 3 4 41.58 4.84
 3 -4 4 46.74 5.53
 -1 -3 4 49.08 4.97
 1 -4 4 55.74 5.98
 4 -3 4 43.08 4.89
 -3 -1 4 51.42 4.17
 4 -1 4 43.25 4.94
 4 -3 4 51.66 5.68
 -4 1 4 69.48 7.04
 1 3 4 40.72 5.21
 -4 3 4 51.17 5.82
 -3 -1 4 52.38 6.5
 4 -1 4 53.17 5.92
 -1 4 4 44.75 4.44
 1 3 4 37.21 3.61
 -4 1 4 54.62 4.64
 3 1 4 44.12 5.4
 -4 3 4 46 4.97
 -3 4 4 66.64 5.94
 4 -3 4 54.64 6.11
 3 -4 4 50.28 4.23
 -4 1 4 51.47 5.75
 -3 -1 4 56.6 6.65
 1 -4 4 48.64 5.19
 -1 -3 4 50.06 5.8
 -4 3 4 48.28 5.52
 -1 4 4 52.42 5.19
 -3 4 4 50.48 5.48
 -1 4 4 45.62 4.42
 1 3 4 43.87 4.83
 -4 3 4 46.66 4.45
 -1 -3 5 536.88 21.01
 -4 1 5 680.59 23.15
 -3 -1 5 701.61 23.73
 -1 4 5 608.14 18.2
 1 -4 5 610.43 21.46
 3 -4 5 607.63 19.83
 -1 -3 5 590.04 22.93
 -4 3 5 717.34 21.29
 -3 -1 5 659.81 21.8
 -4 1 5 690.12 22.14
 -1 4 5 618.88 18.32
 1 3 5 595.44 19.96
 -1 4 5 640.92 19.51
 3 1 5 615.34 20.43
 -1 4 5 665.32 18.75
 3 1 5 553.05 18.53
 1 3 5 635.62 19.69
 4 -1 5 584.2 18.84
 -1 -3 5 656.6 20.86
 1 -4 5 645.54 22.32
 4 -3 5 624.87 21.61
 -3 -1 5 724.81 19.72
 3 -4 5 599.57 22.02
 4 -1 5 553.3 20.12
 4 -3 5 644.78 22.03
 -3 -1 5 739.62 25.08
 -4 1 5 679.76 23.38
 1 3 5 597.77 21.97
 -4 3 5 703.57 22.1
 4 -3 5 697.88 23.18
 -1 4 5 568.61 19.09
 3 1 5 601.83 21.44
 4 -1 5 601.65 21.23
 -4 1 5 786.19 20.23
 -4 3 5 688.02 20.76
 1 3 5 530.71 17.75
 -3 4 5 616.83 20.54
 3 -4 5 664.09 18.72
 -4 1 5 737.91 24.59
 -3 -1 5 761.19 26.18
 1 -4 5 636.34 21.8
 -1 -3 5 680.83 24.16
 -3 4 5 648.14 20.84
 -1 4 5 574.3 18.98
 -4 3 5 595.52 20.44
 -1 4 5 617.6 18.33
 -4 3 5 683.02 20.44
 -1 -3 6 78.15 7.56
 -4 1 6 88.57 8.14
 -3 -1 6 88.72 8.16
 -1 4 6 78.65 5.85
 -1 4 6 85.22 6.08
 1 3 6 81.91 6.73
 1 3 6 78.59 6.32
 -1 4 6 89.37 6.15
 3 1 6 77.71 6.34
 4 -1 6 76.04 6.34
 3 1 6 100.82 7.62
 -3 -1 6 107.34 6.96
 4 -3 6 81.19 7.36
 3 -4 6 86.36 8.17
 -1 -3 6 85.15 7.29
 1 -4 6 87.81 8.02
 -4 3 6 102.44 7
 -4 1 6 97.42 7.3
 -3 -1 6 95.58 7.23
 -1 4 6 82.05 5.99
 -3 -1 6 105.45 9.03
 -4 1 6 103.21 8.29
 -1 -3 6 95.79 7.83
 -4 3 6 96.34 7.61
 1 3 6 87.96 7.9
 3 -4 6 84.37 7.66
 -3 4 6 84.99 7.22
 1 3 6 71.64 6.1
 3 1 6 83.07 7.22
 -4 1 6 105.97 6.68
 4 -1 6 83 7.27
 -1 4 6 78.71 6.74
 4 -3 6 98.68 8.2
 -4 3 6 87.82 6.99
 -1 4 6 83.62 6.18
 -3 4 6 89.22 6.84
 1 -4 6 82.07 7.78
 -3 -1 6 98.17 9.59
 1 -4 6 82.54 7.77
 -1 -3 6 97.62 8.93
 3 -4 6 92.75 6.22
 -4 1 6 100.36 8.78
 4 -1 6 82.68 7.18
 4 -3 6 95.39 8.1
 -4 3 6 90.88 7.15
 4 -1 7 81.41 7.24
 4 -3 7 87.28 7.75
 -1 -3 7 95.09 8.35
 4 -3 7 89.17 7.85
 3 -4 7 86.67 8.65
 1 -4 7 87.54 8.3
 1 3 7 81.81 6.97
 -1 4 7 82.77 6.15
 1 3 7 81.14 6.51
 3 1 7 77.11 6.55
 4 -1 7 73.05 6.49
 3 1 7 87.75 7.25
 -3 -1 7 105.71 8.85
 -4 1 7 90.34 7.69
 -1 -3 7 89.77 7.73
 -4 3 7 98.48 7.61
 1 3 7 79.95 7.44
 -4 3 7 84.67 7.13
 -3 4 7 88.27 7.48
 3 1 7 81.92 7.29
 4 -1 7 85.37 7.45
 1 3 7 71.97 6.55
 -1 4 7 73.44 6.73
 4 -3 7 97.32 8.23
 -4 1 7 92.41 6.49
 3 -4 7 93.9 8.25
 -3 4 7 78.48 6.08
 -1 4 7 85.06 6.05
 -3 -1 7 97.75 7.03
 1 3 7 76.88 5.71
 -4 1 7 83.72 6.36
 -1 -3 7 85.88 8.68
 -3 -1 7 105.42 10.23
 1 -4 7 91.56 8.45
 -4 1 7 95.22 8.6
 -4 3 7 86.69 7.33
 -3 -1 7 89.07 8.54
 4 -1 7 79.01 5.23
 -1 -3 7 68.67 7.54
 1 -4 8 39.84 4.76
 -4 1 8 45.89 4.73
 -4 3 8 47.61 5.49
 4 -3 8 51.38 6.06
 -3 4 8 48.29 5.78
 3 1 8 38.05 5.12
 4 -1 8 44.06 5.58
 1 3 8 36.28 4.81
 -1 4 8 37.45 4.95
 3 -4 8 47.27 6.1
 -3 -1 8 40.04 5.97
 -3 -1 8 69.76 8.67
 -4 1 8 50.41 6.39
 1 -4 8 47.26 6.54
 -1 -3 8 45.02 6.63
 -3 -1 8 47.51 6.05
 -4 3 8 52.99 5.62
 -4 1 8 50.66 5.84
 1 3 8 42.11 5.37
 -1 -3 8 49.2 5.84
 -4 3 8 44.94 5.51
 4 -3 8 38.53 5.42
 3 -4 8 47.63 6.72
 -1 -3 8 47.99 6.6
 1 -4 8 40.02 5.82
 1 3 8 42.62 4.9
 -1 4 8 45.24 4.64
 1 3 8 40.48 4.73
 3 1 8 38.24 4.79
 3 1 8 46.48 5.29
 4 -1 8 39.34 5
 4 -1 8 42.88 5.28
 4 -3 8 52.05 6.03
 4 -1 9 28.3 4.34
 4 -3 9 30.67 4.69
 -1 -3 9 25.16 4.96
 1 -4 9 24.5 4.95
 4 -3 9 20.89 4.25
 3 -4 9 26.2 5.15
 3 1 9 18.91 3.48
 -1 4 9 17.45 3.66
 1 3 9 18.9 3.54
 -3 -1 9 30.28 5.95
 -1 -3 9 28.89 5.38
 -4 1 9 27.11 4.82
 1 -4 9 27.49 5.06
 -1 -3 9 30.92 4.58
 -3 -1 9 30.91 4.82
 3 1 9 22.52 3.95
 -4 1 9 26.61 4.29
 -4 3 9 37.18 4.57
 1 3 9 25.62 4.18
 -4 3 9 26.47 4.18
 -3 4 9 24.24 4.27
 4 -1 9 24.26 4.05
 4 -3 9 27.53 4.51
 3 -4 9 24.24 4.35
 -4 3 9 28.64 4.52
 1 3 9 19.89 3.28
 3 1 9 24.69 3.86
 4 -1 9 19.51 3.54
 -1 4 9 20.5 3.18
 1 3 9 22.67 3.69
 3 1 9 21.21 3.69
 -3 -1 10 8.18 2.49
 -4 1 10 4.77 1.93
 1 3 10 4.41 1.79
 3 1 10 4.93 1.99
 4 -1 10 7.51 2.46
 4 -3 10 5.72 2.18
 3 -4 10 7.19 2.33
 3 1 10 4.57 1.9
 -4 3 10 5.77 2.12
 -3 4 10 6.13 2.27
 -1 4 10 10.07 2.86
 1 3 10 4.73 1.84
 1 -4 10 5.09 2.5
 3 -4 10 1.24 1.77
 -1 -3 10 7.67 2.82
 -4 3 10 6.93 2.36
 -4 1 10 7.56 2.66
 1 -4 10 6.31 2.49
 -3 -1 10 8.25 3.25
 -1 -3 10 7.16 2.98
 3 1 10 3.39 1.81
 4 -1 10 6.74 2.26
 -1 4 10 5.93 1.77
 1 3 10 5.19 1.98
 4 -1 10 5.24 2.08
 4 -3 10 7.08 2.47
 3 -4 10 6.59 2.63
 3 1 10 7.63 2.25
 3 1 11 7.96 2.36
 4 -1 11 7.21 2.37
 4 -3 11 6.27 2.18
 -4 3 11 9.86 2.51
 -3 4 11 10.27 2.8
 -1 4 11 9.03 2.66
 1 3 11 7.72 2.46
 3 1 11 6.09 2.16
 3 1 11 9.42 2.6
 4 -1 11 8.78 2.55
 1 3 11 10.78 2.59
 3 -4 11 12.47 3.43
 -1 -3 11 9.72 2.98
 1 -4 11 5.97 2.45
 -4 3 11 16.06 3.53
 -4 1 11 10.36 3.03
 1 -4 11 7.58 2.64
 -3 -1 11 15.76 4.24
 -1 -3 11 12.03 3.5
 4 -1 11 10.94 2.88
 4 -3 11 10.46 2.85
 3 -4 11 12.87 3.24
 3 1 11 12.53 2.69
 0 -4 -10 4.71 2.15
 -4 0 -10 4.6 2.03
 -4 4 -10 3.22 1.77
 0 4 -10 4.05 1.67
 4 0 -10 6.17 2.69
 4 -4 -10 11.59 2.8
 0 4 -10 5.18 2.15
 -4 4 -10 8.02 2.18
 0 -4 -10 5.97 2.93
 -4 4 -10 9.99 2.49
 0 4 -10 7.55 2.63
 -4 0 -10 3.88 2.33
 0 4 -10 7.71 2.73
 -4 0 -10 4.87 3.02
 0 4 -10 4.77 2.08
 -4 4 -10 8.36 2.23
 0 4 -10 8.52 2.76
 -4 4 -10 6.44 1.97
 -4 0 -10 6.66 3.06
 0 -4 -9 16.5 3.56
 -4 0 -9 14.54 3.3
 -4 4 -9 14.64 3.22
 0 4 -9 15.32 2.95
 4 0 -9 28.52 4.98
 4 -4 -9 19.4 3.63
 -4 4 -9 13.98 2.83
 0 -4 -9 26.98 5.7
 -4 4 -9 15.79 2.99
 0 4 -9 19.01 3.89
 -4 0 -9 21.75 5.83
 -4 4 -9 13.18 2.71
 -4 0 -9 26.76 6.56
 -4 0 -9 26.81 6.46
 0 4 -9 17.85 3.86
 -4 4 -9 15.34 2.94
 0 4 -9 21.59 4.16
 0 4 -9 22.81 4.33
 0 4 -9 25.98 4.59
 0 4 -8 36.9 5.15
 -4 0 -8 30.06 6.18
 -4 0 -8 23.92 4.22
 -4 4 -8 24.79 4.33
 4 -4 -8 29.94 4.61
 0 4 -8 24.57 3.62
 4 0 -8 27.57 4.9
 0 4 -8 31.68 4.84
 -4 4 -8 21.79 3.42
 0 -4 -8 32.74 5.93
 0 4 -8 34.3 5.19
 -4 0 -8 28.22 6
 -4 4 -8 23.57 3.58
 -4 0 -8 31.42 6.32
 0 4 -8 38.88 5.36
 -4 4 -8 23.87 3.63
 -4 0 -8 31.64 6.24
 -4 4 -8 20.54 3.36
 0 4 -8 36.16 5.15
 0 -4 -7 79.59 8.28
 -4 0 -7 52.83 6.18
 -4 0 -7 63.41 8.15
 -4 0 -7 66.91 8.2
 0 4 -7 63.39 6.63
 4 0 -7 58.11 5.29
 -4 0 -7 60.29 7.91
 -4 4 -7 51.53 5.27
 0 4 -7 57.77 5.5
 -4 4 -7 75.72 7.92
 4 -4 -7 61.84 6.52
 0 4 -7 61.54 5.68
 4 0 -7 66 7.07
 -4 0 -7 59.89 8.02
 4 0 -7 61.31 5.41
 0 4 -7 58.59 6.37
 -4 4 -7 48.88 4.98
 -4 4 -7 46.88 4.9
 4 0 -7 59.43 5.35
 0 4 -7 60.49 6.46
 -4 4 -7 51.8 5.16
 4 0 -7 65.4 5.53
 0 4 -7 58.94 6.38
 4 0 -7 61.79 5.41
 0 4 -7 61.09 6.52
 -4 4 -7 46.44 4.85
 -4 0 -7 43.48 4.84
 0 4 -6 50.91 5.82
 -4 4 -6 38.35 4.31
 4 0 -6 52.11 4.84
 -4 4 -6 36.32 4.26
 4 0 -6 50.2 4.74
 0 4 -6 54.83 6.06
 4 0 -6 51.72 4.83
 0 4 -6 52.74 5.89
 -4 4 -6 42.55 4.53
 0 -4 -6 58.99 6.73
 -4 0 -6 47.42 5.95
 4 -4 -6 52.35 6.19
 -4 0 -6 57.12 7.02
 4 -4 -6 39.83 3.88
 -4 0 -6 64.05 7.64
 0 -4 -6 61.71 6.79
 4 0 -6 49.49 4.71
 0 4 -6 53.99 5.99
 4 0 -6 47.37 5.49
 4 -4 -6 47.99 6
 0 4 -6 49.75 4.93
 4 0 -6 58.93 6.45
 0 4 -6 57.25 6.14
 -4 0 -6 48.41 6.41
 4 0 -6 51.14 4.78
 -4 4 -6 41.81 4.5
 -4 0 -6 41.54 5.05
 -4 0 -6 56.5 6.95
 -4 4 -6 50.71 5.6
 -4 4 -6 60.17 7.32
 0 4 -6 57.65 5.75
 -4 0 -5 382.42 16.97
 0 4 -5 467.36 18.23
 4 0 -5 437.41 14.89
 0 4 -5 436.03 17.33
 -4 4 -5 354.63 14.03
 -4 4 -5 347.58 13.89
 4 0 -5 437.66 14.9
 0 4 -5 438.75 17.38
 4 0 -5 439.36 14.88
 0 4 -5 446.17 17.48
 -4 4 -5 346.38 13.83
 0 -4 -5 480.97 18.81
 4 -4 -5 452.94 18.14
 -4 0 -5 428.34 18.81
 -4 0 -5 440.8 18.79
 4 -4 -5 418.16 14.4
 -4 0 -5 474.56 20.55
 0 -4 -5 446.68 18.23
 4 0 -5 435.66 14.8
 0 4 -5 432.5 17.38
 4 -4 -5 448.58 17.12
 4 0 -5 463.71 17.38
 4 -4 -5 449.72 18.99
 0 4 -5 512.08 17.16
 4 0 -5 488.69 19.14
 4 0 -5 440.45 14.94
 -4 0 -5 432.48 18.6
 0 4 -5 438.13 17.38
 -4 4 -5 355.73 14.02
 4 -4 -5 425.65 15.84
 -4 0 -5 428.39 18.48
 -4 4 -5 431.2 18.28
 -4 4 -5 446.48 19.29
 -4 0 -4 47.81 5.98
 0 4 -4 59.42 6.47
 -4 0 -4 56.78 6.2
 0 -4 -4 58.48 6.01
 -4 0 -4 56.92 6.67
 4 0 -4 120.98 6.86
 0 4 -4 54.82 5.94
 -4 4 -4 48.48 4.59
 -4 4 -4 42.98 4.35
 4 0 -4 130.84 7.17
 0 4 -4 56.61 6.01
 4 0 -4 118.13 6.81
 -4 4 -4 42.04 4.36
 0 4 -4 54.78 5.84
 0 -4 -4 62.47 6.42
 4 -4 -4 54.44 5.53
 -4 0 -4 56.63 7
 0 4 -4 55.42 5.9
 4 0 -4 125.82 7.05
 -4 0 -4 41.78 3.8
 4 0 -4 52.62 5.62
 4 -4 -4 51.64 5.38
 4 0 -4 66.51 6.99
 4 -4 -4 51.01 6.32
 0 4 -4 53.15 5.01
 -4 0 -4 55.84 6.09
 4 0 -4 123.56 6.96
 0 4 -4 50.98 5.74
 -4 4 -4 43.99 4.42
 4 -4 -4 46.97 4.75
 4 0 -4 52.94 5.67
 -4 0 -4 58.68 6.29
 -4 4 -4 56.59 6.57
 -4 4 -4 46.68 5.71
 -4 0 -3 941.38 28.53
 0 -4 -3 854.16 25.02
 0 4 -3 818.05 24.68
 4 0 -3 862.02 22.27
 -4 4 -3 875.98 23.4
 4 0 -3 851.4 22.28
 -4 4 -3 888.38 23.53
 0 4 -3 823.45 24.83
 0 -4 -3 869.95 25.94
 -4 0 -3 920.91 28.55
 4 -4 -3 846.8 23.78
 -4 4 -3 879.29 23.47
 0 4 -3 819.33 24.64
 4 0 -3 862.5 22.25
 4 0 -3 822.2 21.94
 4 -4 -3 767.27 20.91
 0 4 -3 818.63 24.77
 4 0 -3 836.77 22.13
 -4 0 -3 823.54 23.04
 4 0 -3 831.88 19.76
 4 -4 -3 826.06 23.81
 4 0 -3 913.17 25.16
 4 0 -3 960.74 27.38
 4 -4 -3 841.08 26.4
 0 4 -3 899.44 22.66
 4 -4 -3 768.65 19.5
 0 4 -3 815.99 24.71
 4 0 -3 835.21 22.06
 -4 4 -3 863.66 23.3
 -4 0 -3 785.3 27.63
 0 4 -3 940.61 28.38
 4 0 -3 891.78 25.32
 -4 4 -3 881.32 28.67
 -4 4 -3 811.41 25.29
 -4 0 -2 204.85 13.23
 -4 4 -2 219.64 12.07
 0 4 -2 258.79 14.26
 -4 0 -2 256.29 13.28
 0 -4 -2 219.86 11.11
 0 4 -2 224.48 11.63
 4 0 -2 235.65 10.38
 -4 4 -2 224.18 8.8
 0 4 -2 220.03 11.6
 4 0 -2 234.24 10.41
 -4 4 -2 228.81 8.88
 0 -4 -2 234.84 12.09
 4 -4 -2 213.02 9.76
 -4 0 -2 246.56 13.21
 4 0 -2 231.4 10.15
 -4 4 -2 230.36 8.94
 0 4 -2 216.6 11.36
 4 0 -2 214.57 9.74
 4 -4 -2 206.12 9.07
 0 4 -2 220.38 11.56
 4 0 -2 234.43 10.21
 -4 0 -2 229.06 11.89
 4 0 -2 219.03 9.31
 4 -4 -2 284.01 12.43
 0 4 -2 229.01 9.24
 4 -4 -2 200.35 7.7
 0 4 -2 217.04 11.42
 -4 4 -2 224.22 8.82
 4 0 -2 224.11 10.9
 4 0 -2 218.57 10.13
 -4 4 -2 220.26 11.12
 -4 4 -2 230.44 13.98
 -4 0 -1 329.64 17.49
 -4 4 -1 351.7 15.97
 -4 0 -1 371.41 16.04
 0 -4 -1 309.15 13.07
 -4 4 -1 338.41 9.35
 0 4 -1 350.63 14.78
 4 0 -1 332.37 12.92
 0 4 -1 357.6 14.93
 4 0 -1 340.77 13.12
 0 -4 -1 359.63 15.51
 4 -4 -1 302.01 11.56
 -4 0 -1 375.18 15.86
 0 4 -1 352.97 14.69
 -4 4 -1 336.64 9.32
 4 0 -1 346.09 13
 4 0 -1 333.95 12.66
 4 -4 -1 322.82 11.64
 0 -4 -1 345.77 14.93
 0 4 -1 330.03 14.38
 4 0 -1 344.25 13.08
 -4 0 -1 378.19 16.37
 4 0 -1 343.12 12.94
 4 -4 -1 325.28 10.18
 4 -4 -1 331.62 12.78
 0 4 -1 372.94 11.29
 -4 4 -1 337.91 9.36
 -4 4 -1 348.79 17.67
 -4 4 -1 334.81 13.25
 0 4 -1 351.57 14.78
 4 0 -1 351.96 13.27
 -4 4 -1 332.02 9.3
 4 0 -1 353.24 13.45
 -4 0 0 444.2 20.82
 -4 4 0 436.85 18.29
 0 -4 0 368.99 14.07
 -4 0 0 423.57 16.93
 4 0 0 437.06 15.69
 4 0 0 404.49 14.72
 0 4 0 432.84 16.25
 0 4 0 416.16 16.14
 4 0 0 411.47 14.89
 4 -4 0 371.88 12.6
 -4 0 0 469.12 17.06
 0 -4 0 441.01 17.32
 0 4 0 431.52 16.13
 4 0 0 402.81 14.6
 4 0 0 482.49 15.87
 4 -4 0 408.16 13.6
 0 -4 0 411.56 16.52
 0 4 0 419.37 16.26
 -4 0 0 461.34 19.38
 4 0 0 397.59 14.24
 0 4 0 374.3 12.31
 -4 4 0 336.7 15.8
 -4 0 0 406.9 14.07
 0 -4 0 420.91 13.01
 4 -4 0 394.73 15.49
 -4 4 0 461.37 20.63
 -4 4 0 410.95 14.14
 0 4 0 441.16 16.49
 4 0 0 411.39 14.85
 4 -4 0 378.34 12.99
 0 4 0 428.08 11.65
 -4 0 1 373 17.95
 -4 4 1 353.36 15.73
 0 4 1 353.8 14.36
 4 0 1 366.12 13.89
 0 4 1 346.77 14.29
 4 0 1 376.41 14.06
 0 -4 1 305.19 12.58
 -4 0 1 336.49 14.82
 4 0 1 341.75 13.44
 0 4 1 350.54 14.23
 4 0 1 302.51 12.54
 4 0 1 372.28 13.98
 4 -4 1 307.26 12.22
 0 -4 1 369.64 15.15
 0 -4 1 328.83 14.76
 4 -4 1 312.19 10.88
 -4 0 1 357.94 16.96
 -4 4 1 266.51 13.96
 0 4 1 294 11.36
 4 0 1 313.88 13.06
 0 -4 1 357.47 11.43
 4 -4 1 332.92 14.32
 -4 0 1 343.36 13.43
 -4 4 1 308.36 11.36
 -4 4 1 346.61 17.16
 0 4 1 351.44 14.37
 4 0 1 371.22 14.04
 0 4 1 354.24 9.72
 4 -4 1 276.54 10.16
 0 -4 2 199.77 10.17
 -4 0 2 251.18 12.73
 4 0 2 244.29 10.96
 0 4 2 252.52 11.51
 0 4 2 243.31 11.49
 4 0 2 233.54 10.36
 0 4 2 233.45 11.2
 4 0 2 224.24 10.17
 0 4 2 228.42 11.73
 4 0 2 237.33 10.4
 4 0 2 211.6 10.44
 4 -4 2 210.59 8.32
 0 -4 2 234.24 11.98
 4 -4 2 215.9 10.49
 0 -4 2 237.91 11.94
 -4 0 2 248.02 13.98
 4 0 2 212.3 11.11
 -4 4 2 226.53 12.05
 0 4 2 215.92 9.24
 4 -4 2 231.68 11.79
 -4 0 2 233.47 11.28
 -4 0 2 247.02 13.95
 -4 4 2 254.66 12.88
 0 4 2 231.45 12.56
 4 0 2 237.01 10.45
 0 4 2 248.28 11.57
 -4 4 2 241 13.66
 -4 0 3 924.23 26.61
 4 0 3 883.39 22.84
 0 -4 3 717.58 22.63
 0 4 3 858.97 23.55
 4 0 3 745.12 22.79
 0 4 3 818 24.54
 4 0 3 802.76 21.73
 0 4 3 855.55 23.66
 0 -4 3 902.6 25.3
 4 -4 3 795.28 23.43
 0 4 3 793.48 24.6
 -4 0 3 906.44 27.97
 -4 0 3 849.97 28
 4 -4 3 815.73 26
 -4 4 3 857.48 24.94
 4 0 3 756.93 23.96
 0 4 3 758.43 20.22
 0 -4 3 831.77 25.18
 -4 0 3 930.5 26.29
 4 -4 3 839.84 24.37
 0 4 3 865.74 23.68
 4 -4 3 791.8 19.79
 0 -4 3 751.58 24.53
 0 4 3 848.27 23.53
 -4 4 3 852.32 26.85
 0 4 4 60.69 5.43
 4 -4 4 48.17 3.91
 0 -4 4 54.61 6.16
 0 4 4 61.34 5.4
 4 0 4 45.55 5.09
 0 4 4 51.34 5.37
 4 0 4 55.86 4.94
 4 0 4 51.85 4.66
 -4 0 4 59.42 6.33
 0 -4 4 46.72 5.11
 0 -4 4 67.89 6.63
 4 -4 4 44.97 5.33
 0 4 4 60.11 5.45
 -4 0 4 66.52 7.44
 4 -4 4 46.96 6.06
 0 4 4 44.61 4.17
 4 0 4 46.19 5.41
 -4 4 4 61.93 6.15
 -4 0 4 57.79 6.43
 0 -4 4 57.99 6.18
 0 4 4 58.91 5.4
 -4 0 4 59.83 6.53
 0 4 4 46.7 5.26
 -4 4 4 49.59 5.81
 0 4 5 414.1 15.21
 0 -4 5 397.3 17.62
 0 4 5 428.24 16.53
 0 4 5 449.44 15.72
 4 0 5 381.04 15.96
 4 0 5 398.5 14.68
 4 0 5 432.69 14.01
 0 -4 5 352.5 15.78
 -4 0 5 480.75 18.93
 0 -4 5 478.28 17.81
 4 -4 5 407.48 17.22
 0 4 5 417.8 15.29
 -4 0 5 462.31 19.54
 0 4 5 357.28 13.82
 4 0 5 400.85 16.84
 -4 4 5 453.34 17.1
 4 -4 5 451.1 18.59
 -4 0 5 493.08 20.18
 0 -4 5 434.98 17.88
 0 4 5 423.04 15.36
 -4 0 5 447.56 17.92
 0 4 5 373.49 15.12
 -4 4 5 424.16 17.01
 0 4 6 48.37 4.86
 0 -4 6 40.34 5.53
 0 4 6 45.75 4.71
 0 -4 6 37.62 5.03
 -4 0 6 49.09 6.08
 4 0 6 43.17 3.77
 4 0 6 43.72 5.17
 0 4 6 48.01 4.89
 0 4 6 46.26 5.08
 4 0 6 46.71 4.81
 4 -4 6 46.73 5.81
 0 -4 6 43.92 5.4
 -4 0 6 54.5 6.43
 4 0 6 44.74 5.45
 0 4 6 43.89 4.7
 -4 4 6 48.24 5.32
 4 -4 6 51.93 6.27
 -4 0 6 53.71 6.79
 0 -4 6 49.01 6.07
 -4 0 6 52.89 5.66
 0 4 6 45.72 4.75
 -4 4 6 43.25 4.95
 0 4 6 38.36 4.31
 4 -4 7 61.87 6.75
 4 -4 7 88.45 8.39
 0 -4 7 62.89 6.78
 0 4 7 97.86 7.27
 0 4 7 57.55 5.33
 4 0 7 47.49 5.1
 4 0 7 56.12 5.92
 -4 0 7 70.22 7.09
 0 -4 7 55.96 5.82
 4 0 7 51.21 5.93
 -4 4 7 62.13 6.25
 4 -4 7 88.46 8.19
 0 4 7 46.09 5.11
 -4 0 7 72.92 8.16
 0 -4 7 64.56 7.31
 0 4 7 57.31 5.37
 -4 0 7 65.3 7.36
 0 4 7 52.38 5.21
 0 4 7 50.91 5.09
 -4 0 8 28.29 4.68
 0 -4 8 25.39 3.86
 -4 0 8 28.41 5.38
 0 -4 8 25.65 4.81
 4 -4 8 23.04 4.31
 4 0 8 17.27 3.71
 -4 4 8 28.41 4.49
 0 -4 8 23.97 4.43
 4 -4 8 24.07 4.54
 0 4 8 20.7 3.55
 4 -4 8 27.02 4.68
 0 4 8 21.58 3.4
 4 0 8 23.26 3.98
 4 0 8 23.46 3.78
 -4 0 9 18.81 3.79
 -4 0 9 21.24 4.51
 0 -4 9 15.99 4.01
 4 0 9 14.91 3.33
 4 -4 9 17.81 3.7
 0 -4 9 15.06 3.73
 4 -4 9 15.01 3.7
 -4 4 9 17.85 3.58
 0 4 9 13.18 3.01
 4 0 9 16.33 3.23
 4 -4 9 16.53 3.76
 4 0 9 12.85 2.96
 0 4 9 14.66 2.86
 -4 0 10 4.23 1.8
 4 0 10 1.47 1.56
 4 -4 10 3.29 2.02
 -4 4 10 6.21 2.26
 0 4 10 3.3 1.87
 4 0 10 4.73 1.98
 0 4 10 1.37 1.13
 4 -4 10 3.49 2.13
 0 -4 10 4.49 2.28
 4 0 10 3.54 1.63
 4 -4 10 2.51 1.72
 -4 0 10 4.02 2.24
 0 -4 10 3.02 2.07
 3 2 -10 5.81 2.19
 2 3 -10 3.39 1.75
 -3 5 -10 2.16 1.34
 -2 5 -10 2.19 1.46
 2 -5 -10 1.97 2.15
 3 -5 -10 2.49 2.6
 -2 -3 -10 5.01 2.22
 -3 -2 -10 0.87 1.12
 -5 2 -10 1.91 1.25
 -5 3 -10 3.75 1.77
 -3 5 -10 1.57 1.44
 -2 5 -10 2.39 1.51
 5 -3 -10 3.27 1.69
 2 3 -10 2.73 1.36
 5 -2 -10 3.42 2.02
 3 2 -10 3.29 2.09
 -2 -3 -10 4.57 2.93
 -5 2 -10 2.78 1.96
 -3 -2 -10 5.16 3.07
 -3 -2 -10 2.34 1.95
 -5 2 -10 1.36 1.33
 -3 5 -10 3.21 1.56
 -5 3 -10 2.4 1.3
 3 2 -10 2.83 1.57
 -5 2 -10 2.68 1.72
 2 3 -10 3.79 2.14
 -5 3 -10 2.35 1.31
 -2 5 -10 2.06 1.5
 -3 5 -10 3.11 1.54
 -3 -2 -10 1.67 2.26
 2 3 -10 -0.18 1.16
 -2 5 -10 3.51 1.79
 3 2 -10 2.9 1.64
 2 3 -10 3.73 2.02
 -3 5 -10 3.34 1.56
 -2 5 -10 4.27 1.95
 -3 -2 -10 1.33 2.44
 3 2 -10 1.26 1.23
 2 3 -10 2.16 1.66
 -5 2 -10 1.91 1.41
 -5 3 -10 1.46 1.27
 -2 5 -9 10.5 2.87
 3 2 -9 15.92 3.3
 2 3 -9 13.28 3.15
 -3 5 -9 14.61 3.01
 2 -5 -9 17.84 5.05
 3 -5 -9 18.64 5.18
 -2 -3 -9 11.09 3.28
 -3 -2 -9 11.81 3.26
 -5 2 -9 11.28 2.84
 -5 3 -9 12.65 2.97
 -3 5 -9 15.98 3.59
 -2 5 -9 17.73 3.63
 -3 5 -9 11.65 2.9
 5 -3 -9 12.46 3
 2 3 -9 13.54 3.14
 3 2 -9 12.14 3.31
 5 -2 -9 11.54 3.15
 -3 -2 -9 15.02 4.75
 -2 -3 -9 14.72 4.69
 -5 2 -9 15.77 4.19
 -5 2 -9 13.08 3.74
 -5 3 -9 9.13 2.66
 -3 -2 -9 11.82 4.44
 -5 2 -9 12.54 3.54
 3 2 -9 12.66 3.03
 -5 3 -9 6.58 2.33
 2 3 -9 15.21 3.49
 -3 5 -9 8.92 2.3
 -3 -2 -9 11.64 4.07
 -2 5 -9 9.48 2.62
 3 2 -9 14.18 3.1
 2 3 -9 15.19 3.36
 -3 5 -9 12.43 2.74
 -2 5 -9 13.68 3.08
 3 2 -9 14.25 3.18
 2 3 -9 14.01 3.3
 -3 5 -9 9.33 2.42
 -2 5 -9 9.9 2.71
 3 2 -9 12.67 3
 2 3 -9 17.51 3.66
 -3 -2 -9 17.93 5.38
 -5 2 -9 11.15 3.4
 -5 3 -9 12.35 3.1
 -2 5 -8 19.23 3.97
 3 2 -8 15.54 3.35
 2 3 -8 18.92 3.82
 -3 5 -8 15.98 3.09
 -2 -3 -8 22.78 4.36
 2 -5 -8 24.87 5.43
 3 -5 -8 19.51 4.89
 3 2 -8 19.14 3.61
 -2 5 -8 25.99 4.38
 2 3 -8 16.82 3.57
 -2 -3 -8 11.95 3.28
 -3 -2 -8 17.16 4.01
 -5 2 -8 17.15 3.45
 -5 3 -8 18.54 3.51
 -3 5 -8 19.77 4.37
 -2 5 -8 19.01 4.24
 -3 5 -8 20.44 3.91
 -2 5 -8 14.62 2.84
 2 3 -8 16.29 3.65
 5 -3 -8 15.33 3.38
 3 2 -8 18 3.89
 5 -2 -8 15.34 3.59
 -3 -2 -8 22.5 5.44
 -2 -3 -8 24.59 5.72
 -5 2 -8 14.76 3.89
 -5 3 -8 15.72 3.69
 -3 5 -8 13.13 2.83
 -2 5 -8 21.73 4.06
 3 2 -8 14.18 3.2
 2 3 -8 15.8 3.52
 -5 2 -8 18.17 4.52
 -2 5 -8 21.35 4.09
 -5 2 -8 19.07 4.69
 -5 3 -8 15.31 3.63
 3 2 -8 16.87 3.34
 2 3 -8 16.26 3.58
 -3 5 -8 15.13 3.06
 -5 3 -8 14.08 3.42
 -5 2 -8 19.04 4.59
 2 3 -8 14.67 3.39
 -3 5 -8 19.01 3.42
 -2 5 -8 20.04 3.94
 3 2 -8 19.81 3.74
 -2 5 -7 57.17 6.3
 3 2 -7 55.84 6.09
 2 3 -7 32.93 4.84
 -5 2 -7 42.69 6.24
 -5 3 -7 43.75 6.18
 -3 5 -7 42.99 5.15
 -3 5 -7 40.58 5
 -2 5 -7 51.67 5.95
 3 2 -7 50.41 5.78
 2 3 -7 41.8 5.45
 -2 -3 -7 34.7 4.48
 -3 -2 -7 32.57 4.3
 -3 5 -7 45.72 5.34
 -2 5 -7 55.32 6.18
 3 2 -7 51.23 5.76
 2 3 -7 39.24 5.34
 -3 5 -7 41.57 5.23
 -2 5 -7 37.78 4.52
 -2 -3 -7 50.49 6.02
 2 -5 -7 50.73 7.28
 3 -5 -7 54.35 7.43
 -3 -2 -7 42.08 5.89
 -2 5 -7 56.66 6.19
 2 3 -7 46.54 5.65
 3 2 -7 55.41 5.93
 5 -2 -7 46.52 6.06
 5 -3 -7 47.77 6.09
 2 3 -7 43.64 5.47
 5 -3 -7 44.81 5.52
 3 2 -7 47.04 5.92
 5 -2 -7 44.45 5.85
 -3 5 -7 42.31 5.12
 -5 2 -7 43.22 6.24
 -5 3 -7 41.84 6.03
 -2 5 -7 58.1 6.36
 3 2 -7 53.23 5.9
 2 3 -7 38.68 5.19
 -5 3 -7 42.38 6.09
 -5 2 -7 43.88 6.34
 -5 3 -7 40.28 5.23
 -3 -2 -7 45.93 7.22
 -2 -3 -7 54.77 7.55
 -5 2 -7 39.06 5.69
 -2 5 -7 39.8 4.75
 -5 2 -7 40.51 5.18
 -5 3 -7 41.08 5.34
 -3 5 -7 38.36 4.73
 -3 5 -7 46.95 6.4
 -2 5 -7 48.88 6.36
 -3 -2 -6 39.45 6.35
 -2 -3 -6 37.93 5.91
 -5 2 -6 33.59 5.01
 -5 3 -6 35.72 4.44
 -3 5 -6 39.13 5.13
 -2 5 -6 33.83 4.76
 3 2 -6 35.88 4.75
 2 3 -6 36.72 5.05
 -5 2 -6 35.96 5.31
 -5 3 -6 33.86 4.87
 -3 5 -6 34.1 4.78
 -2 5 -6 32.75 4.7
 3 2 -6 32.25 4.55
 2 3 -6 32.69 4.8
 -5 3 -6 27.81 3.98
 -3 -2 -6 32.5 4.56
 -2 -3 -6 31.48 4.53
 -5 2 -6 27.65 4.08
 3 2 -6 32.45 4.57
 2 3 -6 36.4 4.92
 -3 5 -6 35.32 4.87
 -2 5 -6 35.59 4.85
 -2 5 -6 37.72 4.58
 -2 -3 -6 33.4 4.74
 2 -5 -6 38.46 5.91
 3 -5 -6 39.49 5.98
 3 2 -6 29.79 4.36
 -3 5 -6 34.99 4.81
 -2 5 -6 31.41 4.57
 2 3 -6 37.21 5.04
 5 -3 -6 37.77 5.32
 5 -2 -6 42.99 5.55
 2 3 -6 34.97 4.76
 5 -3 -6 35.07 4.74
 3 2 -6 38.56 5.15
 5 -2 -6 40.71 5.34
 3 2 -6 34.97 4.7
 -5 2 -6 37.76 5.45
 2 3 -6 36.65 5.03
 -3 5 -6 40.01 5.18
 -5 3 -6 32.12 4.74
 -2 5 -6 30.94 4.52
 5 -2 -6 34.64 5
 5 -3 -6 37.95 5.17
 -5 3 -6 31.04 4.64
 -5 2 -6 29.87 4.79
 -2 5 -6 32.46 4.49
 -5 2 -6 37.96 5.03
 -5 3 -6 31.37 4.99
 -3 5 -6 31.53 4.48
 -3 5 -6 30.78 5.15
 -2 5 -6 30.5 4.81
 5 -3 -5 263.21 12.67
 -5 2 -5 262.78 13.53
 -2 -3 -5 284.71 15.72
 -3 -2 -5 300.89 16.56
 -5 3 -5 261.06 11.8
 3 2 -5 299.31 13.93
 2 3 -5 299 14.38
 -3 5 -5 266.98 13.03
 -2 5 -5 248.2 12.66
 -3 5 -5 261.19 12.79
 -2 5 -5 255.98 12.85
 3 2 -5 272.83 13.39
 2 3 -5 305.24 14.64
 -3 5 -5 275.67 13.16
 -2 5 -5 243.65 12.57
 3 2 -5 281.82 13.58
 2 3 -5 305.71 14.56
 -5 2 -5 258.23 13.14
 -5 3 -5 278.86 12.96
 -3 -2 -5 261.75 11.73
 -2 -3 -5 284.99 13.7
 2 -5 -5 289.65 15.48
 3 -5 -5 273.87 14.91
 -3 -2 -5 239.49 13.57
 -5 2 -5 229.05 12.96
 -5 3 -5 233.21 12.51
 -2 5 -5 255.78 12.8
 3 2 -5 291.4 13.8
 2 3 -5 293.16 14.31
 -3 5 -5 268.13 12.9
 5 -3 -5 309.89 15.14
 5 -2 -5 311.81 15.11
 2 3 -5 290.91 13.46
 5 -3 -5 281.7 13.44
 3 2 -5 309.02 14.4
 5 -2 -5 313.05 14.77
 -5 2 -5 262.42 13.21
 -5 3 -5 273.03 12.86
 -3 5 -5 266.4 13.01
 3 2 -5 280.2 13.57
 -2 5 -5 248.33 12.67
 2 3 -5 294.63 14.36
 5 -2 -5 293.74 14.47
 5 -3 -5 261.09 13.58
 -5 3 -5 259.01 12.53
 -5 2 -5 242.45 12.71
 -3 5 -5 270.99 14.2
 -5 2 -5 276.47 14.15
 -2 5 -5 262.14 13.58
 -5 3 -5 320.1 17.11
 -3 5 -5 300.52 15.11
 -2 5 -5 241.97 13.24
 -5 2 -4 28.48 4.14
 5 -3 -4 29.56 4.23
 -2 -3 -4 35.53 5.44
 -5 2 -4 32.16 4.23
 -3 -2 -4 29.21 5.3
 -5 3 -4 30.19 3.55
 5 -2 -4 33.14 4.62
 -3 5 -4 29.13 4.02
 -2 5 -4 33.51 4.35
 -5 3 -4 33.76 3.94
 2 3 -4 41.11 5.33
 3 2 -4 45.07 5.18
 -3 5 -4 26.14 3.81
 -2 5 -4 30.69 4.22
 2 3 -4 36.18 5.05
 3 2 -4 43.45 5.16
 -2 5 -4 33.05 4.37
 2 3 -4 36.07 4.97
 3 2 -4 40.01 4.91
 -3 5 -4 29.1 4.03
 -2 -3 -4 29.42 4.27
 2 -5 -4 34.59 5.17
 3 -5 -4 34.76 5.11
 -3 -2 -4 31.16 3.72
 -3 -2 -4 32.49 5.21
 -5 2 -4 35.25 5.04
 -5 3 -4 27.6 4.48
 2 3 -4 38.54 5.2
 3 2 -4 49.76 5.5
 -3 5 -4 29.2 3.97
 -2 5 -4 27.08 3.94
 -3 -2 -4 21.74 3.24
 3 2 -4 35.17 3.97
 5 -2 -4 39.98 5.51
 5 -3 -4 35.24 5.02
 3 2 -4 31.24 4.49
 2 3 -4 33.6 4.36
 5 -3 -4 31.76 4.23
 5 -2 -4 36.62 5
 -2 5 -4 30.35 4.24
 -5 2 -4 32.52 4.28
 -5 3 -4 34.07 3.95
 2 3 -4 32.92 4.78
 3 2 -4 40.89 5.01
 -3 5 -4 29.79 4.05
 5 -2 -4 42.42 5.61
 5 -3 -4 48.12 5.51
 -3 5 -4 30.28 4.76
 -5 2 -4 34.45 5.37
 -5 3 -4 35.15 5.39
 -2 5 -4 28.84 4.52
 -3 5 -4 29.43 4.72
 -2 5 -4 32.7 4.94
 -5 3 -4 32.34 3.82
 -5 2 -4 31.14 4.19
 -2 5 -3 477.12 18.2
 -2 5 -3 503.81 20.32
 -3 5 -3 487.22 20.38
 -5 2 -3 562.01 21.62
 -5 3 -3 498.99 19.25
 -3 5 -3 500.84 18.75
 -3 -2 -3 498.37 21.09
 -5 3 -3 463.16 19.16
 -5 2 -3 475.48 20.21
 -5 3 -3 484.45 15.37
 -5 2 -3 525.18 17.98
 5 -2 -3 498.89 18.04
 -2 -3 -3 523.41 20.61
 5 -3 -3 520.94 17.87
 -3 -2 -3 526.08 21.31
 -5 2 -3 504.09 16.82
 -3 5 -3 484.37 17.07
 -2 5 -3 484.53 17.16
 -5 3 -3 502.29 15.19
 2 3 -3 562.25 20.13
 3 2 -3 568.75 19.66
 2 3 -3 559.02 20.2
 3 2 -3 571.66 19.8
 -3 5 -3 502.72 17.36
 -2 5 -3 455.04 16.81
 -2 5 -3 479.5 17.1
 2 3 -3 557.18 20.01
 3 2 -3 584.77 19.81
 -3 5 -3 482.05 17.03
 3 -5 -3 492.05 18.5
 2 -5 -3 533.32 20.16
 3 -5 -3 510.83 19.23
 -3 -2 -3 519.37 16.4
 -2 -3 -3 597.3 19.74
 2 3 -3 538.35 19.91
 3 2 -3 553.92 19.57
 -3 5 -3 491.82 17.1
 -2 5 -3 463.61 16.99
 3 2 -3 516.57 16.27
 -5 2 -3 408.83 13.83
 5 -3 -3 431.94 13.75
 -5 2 -3 509.97 16.88
 -5 3 -3 509.75 15.26
 -2 5 -3 473.04 17.07
 2 3 -3 557.86 20.12
 3 2 -3 568.43 19.7
 -3 5 -3 475.73 17
 5 -2 -3 511.86 18.95
 5 -3 -3 503.9 18.64
 5 -2 -3 460.88 15.04
 -5 2 -3 503.25 16.72
 -5 3 -3 504.1 15.14
 3 2 -3 601.67 20.09
 5 -3 -3 550.18 18.6
 5 -2 -3 581.26 20.19
 2 3 -3 583.17 18.7
 -3 5 -2 136.41 10.34
 -2 5 -2 141.78 10.48
 -5 2 -2 153.08 9.78
 -5 3 -2 137.28 8.71
 -5 3 -2 139.77 11.54
 -3 5 -2 147.59 9.08
 -3 -2 -2 133.74 10.8
 -5 2 -2 136.56 10.69
 -5 3 -2 139.6 10.26
 -5 3 -2 148.28 7.16
 -2 -3 -2 148.14 10.43
 -3 -2 -2 149.57 10.86
 5 -2 -2 141.81 8.71
 5 -3 -2 136.87 8.53
 -5 2 -2 149.84 8.63
 -3 5 -2 138.28 7.9
 -2 5 -2 132.63 8.07
 2 3 -2 162.97 10.56
 3 2 -2 170.09 10.32
 2 3 -2 163.02 10.5
 3 2 -2 162.72 10.14
 -3 5 -2 133.37 7.78
 -2 5 -2 141.91 8.38
 2 -5 -2 133.75 9.45
 3 -5 -2 147.19 9.38
 5 -3 -2 125.28 6.05
 -3 -2 -2 144.38 7.77
 -2 -3 -2 173.01 9.78
 2 3 -2 163.83 10.5
 3 2 -2 162.21 10.06
 -2 5 -2 132.34 8.05
 -3 5 -2 131.61 7.71
 3 2 -2 142.03 9.27
 5 -2 -2 151.5 7.12
 3 -5 -2 133.59 8.71
 2 -5 -2 151.63 9.83
 2 3 -2 155.28 10.3
 3 2 -2 150.69 9.77
 -3 5 -2 132.04 7.67
 -2 5 -2 127.56 7.96
 -5 2 -2 115.88 7.15
 -5 3 -2 120.09 7.22
 3 2 -2 152.08 7.65
 5 -2 -2 128.37 6.63
 5 -3 -2 135.72 7.5
 -2 5 -2 136.25 8.21
 -3 5 -2 133.88 7.78
 5 -2 -2 121.86 6.81
 5 -3 -2 130.8 7.88
 2 3 -2 156.03 10.26
 3 2 -2 167.16 10.26
 2 3 -2 169.01 9.28
 3 2 -2 161.87 9.73
 -3 5 -1 224.85 10.89
 -3 5 -1 222.43 13.53
 -5 2 -1 221.2 10.77
 -5 3 -1 217.17 10.11
 -2 5 -1 221.73 13.47
 -5 3 -1 232.87 15.45
 -5 2 -1 240.12 14.71
 -5 3 -1 229.9 13.65
 -3 -2 -1 225.48 14.47
 -5 3 -1 231.17 8.82
 -5 2 -1 226.49 10.65
 -2 -3 -1 221.74 12.6
 -3 -2 -1 224.67 13.26
 5 -2 -1 207.8 10.72
 -3 5 -1 197.05 9.12
 -2 5 -1 209.88 10.03
 2 3 -1 223.8 12.18
 3 2 -1 230.26 12.05
 2 3 -1 243.55 12.71
 3 2 -1 237.31 12.34
 -3 5 -1 203.45 9.27
 -2 5 -1 213.68 10.14
 2 -5 -1 248.9 12.76
 3 -5 -1 214.37 11.16
 -2 -3 -1 248.11 11.92
 -3 -2 -1 217.09 9.86
 -3 5 -1 194.93 9.13
 2 3 -1 230.82 12.27
 -2 5 -1 205.92 9.91
 3 2 -1 243.67 12.3
 2 3 -1 216.59 11.8
 3 2 -1 239.72 11.72
 5 -2 -1 211.91 9.13
 3 -5 -1 218.72 11.05
 2 -5 -1 219.09 11.75
 -2 5 -1 210.36 10.06
 -3 5 -1 202.26 9.22
 5 -3 -1 211.75 8.66
 2 3 -1 229.42 12.45
 3 2 -1 230.71 12.28
 3 2 -1 204.32 10.3
 -5 3 -1 200.57 9.9
 -5 2 -1 192.5 10.04
 -3 -2 -1 215.67 12.12
 5 -2 -1 205.06 9.31
 5 -3 -1 235.37 10.89
 -3 5 -1 200.09 9.22
 -2 5 -1 212.26 10.09
 5 -3 -1 217.19 10.34
 5 -2 -1 191.63 8.5
 2 3 -1 234.28 12.47
 3 2 -1 235.62 12.27
 2 3 -1 254.03 11.2
 -3 -2 0 330.46 17.73
 -5 2 0 311.85 17.34
 -5 3 0 304.02 16.24
 -5 3 0 297.61 9.92
 -5 2 0 288.29 11.83
 -2 -3 0 256.42 13.31
 -3 -2 0 254.18 13.73
 5 -2 0 272.07 12.1
 2 3 0 294.01 14.2
 3 2 0 275.39 13.59
 -3 5 0 268.44 10.25
 -2 5 0 264.67 11.13
 -2 5 0 266.65 11.23
 2 3 0 297.04 14.38
 3 2 0 284.46 13.85
 -3 5 0 263.63 10.22
 3 -5 0 246.02 12.04
 2 -5 0 265.23 13.16
 -3 -2 0 275.77 11.54
 -2 -3 0 298.96 12.87
 -3 5 0 263.92 10.16
 3 2 0 280.09 13.58
 -2 5 0 263.96 11.07
 2 3 0 294.23 14.06
 2 3 0 272.97 13.14
 5 -2 0 258.47 10.6
 3 2 0 265.11 12.56
 3 -5 0 259.82 12.18
 -3 -2 0 287.08 10.95
 2 -5 0 262.57 13
 -2 -3 0 290.61 12.54
 2 3 0 280.22 14.05
 -2 5 0 255.66 11.03
 5 -3 0 294.08 11.21
 -3 5 0 261.39 10.16
 -5 2 0 266.43 12.65
 -5 3 0 251.21 11.8
 3 2 0 259.19 12.22
 -3 -2 0 261.47 13.63
 5 -2 0 257.41 11.32
 5 -3 0 306.58 13.47
 -3 5 0 234.75 12.61
 -2 5 0 251.71 12.27
 -2 5 0 265.63 11.2
 -3 5 0 263.52 10.21
 5 -2 0 242.25 9.69
 5 -3 0 270 11.62
 2 -5 0 291.5 12.52
 3 -5 0 282.06 12.87
 3 2 0 285.09 10.79
 3 2 0 287.4 13.93
 2 3 0 295.15 14.3
 -3 5 0 286.95 15.85
 -5 2 0 253.06 10.39
 -5 3 0 260.51 10.32
 -2 5 0 292.27 15.79
 -5 3 0 317.63 18.38
 -3 -2 1 234.59 14.26
 -5 3 1 228.54 13.72
 -5 2 1 233.59 14.11
 -5 2 1 236.14 10.68
 -2 -3 1 214.46 11.93
 -3 -2 1 201.36 12.2
 5 -2 1 202.2 10.28
 -5 3 1 222.54 8.7
 2 3 1 281.2 13.5
 3 2 1 231.9 12.25
 -3 5 1 210.48 8.5
 5 -2 1 223.58 8.47
 -2 5 1 208.57 9.73
 -2 5 1 206.62 9.73
 2 3 1 268.06 13.23
 3 2 1 235.23 12.35
 5 -2 1 223.32 8.47
 -3 5 1 207.22 8.52
 -2 -3 1 231.82 11.54
 -3 -2 1 210.55 10.43
 2 -5 1 199.27 11.29
 3 -5 1 189.77 10.3
 -2 5 1 218.79 9.86
 3 2 1 239.29 12.35
 -3 5 1 200.86 8.31
 2 3 1 281.09 13.39
 5 -2 1 225.39 8.44
 2 3 1 205.89 11.36
 3 2 1 199.42 10.82
 3 -5 1 205.9 10.76
 -3 -2 1 229.72 9.21
 2 -5 1 198.4 11.2
 -2 -3 1 217.78 10.56
 -3 5 1 200.48 8.36
 -2 5 1 214.46 9.91
 5 -2 1 190.14 9.39
 5 -3 1 216.41 10.15
 3 2 1 191.79 10.65
 -5 2 1 217.75 11.95
 -5 3 1 195.44 10.76
 -3 -2 1 193.74 11.71
 -3 5 1 188.98 11.15
 -2 5 1 210.03 11.3
 5 -2 1 200.18 10.5
 5 -3 1 217.2 11.66
 -3 5 1 207.48 8.5
 3 -5 1 246.29 12.03
 3 2 1 218.29 8.91
 5 -3 1 198.38 9.87
 2 -5 1 241.05 11.35
 2 3 1 284.11 13.58
 -2 5 1 209.9 9.76
 3 2 1 227.91 12.26
 5 -2 1 228.85 8.59
 -3 5 1 284.4 14.71
 -2 5 1 218.47 12.75
 -5 2 1 198 7.69
 -5 3 1 200.64 7.82
 -5 3 1 238.24 15.02
 -5 3 2 154.82 10.92
 -5 2 2 177.18 12.01
 -3 -2 2 153.49 11.21
 -5 2 2 156.36 8.82
 -2 -3 2 163.09 10.55
 -3 -2 2 151.5 10.55
 -5 3 2 169.53 7.98
 2 3 2 154.6 9.87
 3 2 2 173.56 10.07
 -3 5 2 144.71 6.62
 -2 5 2 148.92 8.01
 -3 5 2 135.65 6.48
 -2 5 2 148.23 8.03
 2 3 2 158.07 9.93
 3 2 2 163.44 9.8
 -3 -2 2 144.72 9.03
 -2 -3 2 153.44 9.58
 2 -5 2 136.25 9.21
 3 -5 2 143.47 8.79
 -3 5 2 130.34 6.37
 2 3 2 153.94 9.74
 3 2 2 166.78 9.8
 -2 5 2 143.92 7.85
 3 2 2 133.38 9.03
 5 -2 2 158.57 7.31
 2 3 2 143.85 9.37
 -3 -2 2 139.19 6.97
 3 -5 2 143.46 9.15
 2 -5 2 142.96 9.53
 -2 -3 2 164.77 8.8
 -3 5 2 134.82 6.55
 5 -2 2 132.42 8.1
 5 -3 2 169.9 9.46
 -2 5 2 150.69 8.21
 -5 2 2 159.79 10.89
 2 3 2 127.67 9.16
 3 2 2 145.27 9.52
 -3 -2 2 137.6 9.92
 -5 3 2 142.53 9.51
 -5 3 2 159.69 9.97
 -3 5 2 156.39 10.04
 -2 5 2 151.61 9.17
 5 -2 2 144.79 9.34
 5 -3 2 151.06 9.87
 -3 5 2 143.69 6.65
 -3 5 2 154.84 10.56
 -2 5 2 147.99 9.96
 -5 3 2 157.38 11.54
 -2 5 2 151.39 8.09
 2 3 2 153.31 9.84
 3 2 2 156.75 9.66
 3 2 2 137.68 6.63
 2 -5 2 201.33 10.03
 3 -5 2 171.32 9.93
 -5 2 2 168.05 8.37
 3 -5 2 130.57 6.79
 -3 -2 2 149.54 9.65
 -2 -3 3 510.19 19.38
 -3 -2 3 536.38 20.44
 -5 3 3 527.76 16.31
 -5 2 3 534.57 18.03
 -2 5 3 515.87 16.09
 2 3 3 509.42 18.52
 3 2 3 489.3 17.41
 -2 5 3 512.86 16.16
 2 3 3 515.3 18.65
 3 2 3 479.63 17.3
 3 -5 3 494.84 17.71
 -2 -3 3 479.01 18.76
 -3 -2 3 462.49 18.28
 2 -5 3 497.42 18.47
 -2 5 3 519.75 16.05
 3 2 3 451.05 17.65
 2 3 3 536.1 18.83
 3 2 3 502.06 17.5
 5 -2 3 517.31 15.28
 5 -3 3 455.75 14.03
 2 3 3 451.21 17.65
 -3 -2 3 492.51 14.62
 3 -5 3 490.03 18.66
 -2 -3 3 497.34 16.52
 2 -5 3 500.55 19.06
 5 -3 3 442.97 15.01
 5 -3 3 518.96 18.44
 5 -2 3 465.03 17.07
 -2 5 3 495.95 16.04
 -5 2 3 488.12 20.09
 -5 3 3 496.19 19.32
 2 3 3 437.2 18.49
 3 2 3 471.58 19.09
 -3 -2 3 467.71 19.32
 -5 2 3 553.85 18.65
 -5 3 3 556.22 19.25
 5 -3 3 504.01 19.22
 -3 5 3 519.19 18.58
 -2 5 3 510.01 17.4
 5 -2 3 459.66 18.14
 3 -5 3 538.24 18.49
 -5 2 3 540.22 17.28
 3 -5 3 471.74 15
 -3 -2 3 526.14 19.53
 2 -5 3 487.63 16.92
 -2 -3 3 501.41 19.25
 -2 5 3 480.08 18.34
 -3 5 3 524.93 19.76
 -2 5 3 522.34 16.27
 2 3 3 505.68 18.54
 3 2 3 475.99 17.25
 -5 3 3 510.7 20.08
 -5 2 3 506.98 20.23
 -3 -2 3 506.57 20.19
 -5 2 4 33.18 4.45
 -2 -3 4 34.26 4.85
 -3 -2 4 40.27 5.58
 -2 5 4 31.26 3.67
 2 3 4 30.85 4.18
 3 2 4 30.61 4.08
 -2 5 4 31.91 3.7
 2 3 4 33.28 4.36
 3 2 4 28.27 3.87
 3 -5 4 30.33 4.21
 -2 -3 4 30.37 4.72
 2 -5 4 29.41 4.38
 -2 5 4 31.06 3.57
 3 2 4 29.22 4.27
 2 3 4 35.44 4.4
 3 2 4 31.05 4.02
 5 -2 4 29.05 3.44
 5 -3 4 28.03 3.26
 2 3 4 29.18 4.32
 3 -5 4 30.64 4.58
 -2 -3 4 30.51 3.8
 2 -5 4 33.75 5.13
 -3 -2 4 40.71 3.89
 5 -3 4 25.38 3.55
 5 -2 4 27.51 4.15
 5 -3 4 32.99 4.62
 -5 2 4 32.83 5.12
 -2 -3 4 27.7 4.68
 -5 3 4 29.45 4.73
 -3 -2 4 35.35 5.27
 2 3 4 26.41 4.66
 2 3 4 24.83 2.64
 3 2 4 25.79 4.43
 -5 3 4 36.86 4.73
 5 -2 4 28.33 4.42
 -3 5 4 33.39 4.49
 -2 5 4 25.2 3.71
 5 -3 4 37.4 5.12
 -3 5 4 34.98 4.87
 -2 5 4 31.17 4.3
 -5 2 4 31.82 4.16
 -3 -2 4 27.01 4.56
 2 -5 4 31.04 4.04
 -2 -3 4 38.02 5.5
 -3 -2 4 38.4 5.23
 -5 2 4 34.83 5.03
 -5 3 4 35.02 4.84
 -2 5 4 33.95 3.77
 2 3 4 27.98 4.06
 3 2 4 34.3 4.24
 -3 5 5 257.61 13.06
 -2 5 5 247.57 12.18
 -3 -2 5 271.21 13.74
 -5 3 5 278.97 13.62
 -5 2 5 258.58 13.36
 -2 -3 5 239.62 12.62
 -5 2 5 272.99 13.42
 -2 -3 5 265.45 13.84
 -3 -2 5 295.27 14.86
 -2 5 5 267.35 10.95
 2 3 5 233.68 11.51
 3 2 5 219.75 11.09
 -2 5 5 262.13 10.94
 2 3 5 233.52 11.54
 3 2 5 224.68 11.16
 3 -5 5 269.63 12.95
 2 -5 5 250.66 13.19
 -2 5 5 271.38 10.98
 2 3 5 253.49 12.9
 3 2 5 256.13 12.77
 2 3 5 252.02 11.9
 3 2 5 227.6 11.18
 5 -2 5 240.66 11.01
 2 -5 5 272.28 13.97
 5 -3 5 233.52 11.53
 -2 -3 5 275.85 12.44
 3 -5 5 253.46 13.83
 5 -2 5 262.84 13.22
 5 -3 5 266.82 13.43
 3 2 5 252.56 13.8
 -5 2 5 277.54 14.22
 -5 3 5 276.67 13.85
 -2 -3 5 243.93 13.14
 2 3 5 234.75 13.56
 -3 -2 5 294.72 15.11
 -5 2 5 320.84 13.38
 -5 3 5 304.61 13.42
 5 -2 5 263.53 13.55
 2 3 5 208.38 9.44
 -3 5 5 267.13 12.77
 5 -3 5 270.2 13.83
 -2 5 5 249.84 11.97
 3 2 5 209.99 9.62
 -5 2 5 301.12 13.43
 2 -5 5 258.46 12.62
 -3 -2 5 294.71 15.09
 -2 -3 5 301.66 15.41
 -2 5 5 277.72 11.21
 2 3 5 227.95 11.41
 3 2 5 219.47 11.11
 -5 3 5 285.81 12.15
 -2 5 6 28.77 3.91
 -3 5 6 44.98 5.03
 -5 2 6 33.65 4.53
 -2 -3 6 30.75 4.26
 -5 3 6 32.24 4.31
 -3 -2 6 27.66 4.16
 -5 2 6 28.49 4.46
 -2 -3 6 29.04 4.84
 -3 -2 6 38.84 5.56
 -2 5 6 30.7 3.54
 2 3 6 27 3.83
 -2 5 6 32.66 3.62
 2 3 6 29.96 4.43
 2 3 6 29.36 3.95
 3 2 6 29.54 3.94
 3 2 6 30.85 4.38
 5 -2 6 28.76 3.83
 2 -5 6 29.54 4.78
 5 -3 6 28.06 4
 -2 -3 6 34.13 4.52
 3 -5 6 33.06 5.26
 -2 5 6 28.75 3.43
 2 3 6 30.07 3.97
 5 -2 6 29.51 4.49
 5 -3 6 34.58 4.86
 -5 2 6 33.18 4.98
 -5 3 6 31.5 4.67
 -2 -3 6 31.17 4.8
 2 3 6 32.38 5.09
 -3 -2 6 35.07 5.4
 3 2 6 28.22 4.58
 5 -2 6 30.78 4.63
 -5 2 6 34.83 4.29
 5 -3 6 39.19 5.22
 -3 5 6 29.24 4.28
 2 3 6 23.07 3.17
 -2 5 6 28.79 4.07
 -5 3 6 32.37 4.41
 3 2 6 23.65 3.27
 -5 2 6 32.68 4.53
 2 -5 6 30.52 4.48
 -3 -2 6 36.19 5.78
 -2 -3 6 36.11 5.5
 3 -5 6 31.05 4.52
 2 -5 6 30.42 4.63
 -2 5 6 28.25 3.42
 2 3 6 28.12 3.89
 -5 3 6 34 4.27
 2 3 7 36.79 4.91
 2 3 7 36.06 4.38
 3 2 7 36.24 4.41
 3 2 7 40.72 5.18
 5 -2 7 31.95 4.21
 -2 -3 7 36.33 4.85
 3 -5 7 35.26 5.47
 2 -5 7 45.41 6.25
 3 -5 7 47.75 5.98
 -2 5 7 34.4 4.62
 2 3 7 31.81 3.95
 -5 2 7 43.52 4.83
 -5 3 7 43.71 5.12
 5 -2 7 38.68 5.34
 5 -3 7 35.58 5.05
 -3 5 7 36.01 4.82
 3 2 7 33.86 4.13
 2 -5 7 45.33 5.7
 -3 -2 7 53.16 6.86
 -5 2 7 39.54 5.08
 -2 -3 7 47.03 6.42
 5 -2 7 39.31 5.24
 5 -3 7 51.7 5.93
 3 2 7 38.58 5.33
 -3 -2 7 45.9 6.18
 -5 2 7 45.82 5.62
 -5 3 7 46.02 5.51
 -2 -3 7 36.7 5.12
 2 3 7 35.3 5.18
 -2 -3 7 42.67 5.81
 -3 -2 7 42.62 5.99
 -5 3 7 45.34 5.13
 5 -3 8 17.24 3.64
 5 -2 8 39.72 5.1
 2 3 8 14.15 3.08
 3 2 8 13.06 3.07
 -2 -3 8 16.96 3.53
 3 -5 8 18.94 4.34
 2 -5 8 27.92 4.86
 -3 5 8 17.56 3.51
 -2 5 8 13.72 3.05
 2 3 8 11.1 2.49
 3 2 8 12.92 2.7
 -5 3 8 16.83 3.23
 -5 2 8 16.47 3.47
 2 -5 8 17.83 3.71
 -3 -2 8 19.23 4.51
 -2 -3 8 21.48 4.61
 -5 3 8 17.14 3.5
 -2 -3 8 10.21 3.05
 -3 -2 8 15.4 3.59
 -5 2 8 20.46 3.78
 2 3 8 15.18 3.33
 3 2 8 13.94 3.3
 5 -2 8 18.53 3.68
 5 -3 8 17.11 3.55
 -5 3 8 19.46 3.43
 2 -5 8 12.74 2.92
 3 -5 8 26.19 4.43
 5 -2 8 12.53 2.75
 2 3 8 12.28 2.69
 3 2 8 10.72 2.62
 -2 -3 8 15.95 3.83
 -3 -2 8 17.97 4.06
 -5 3 9 9.23 2.54
 -2 -3 9 13.04 3.08
 -3 -2 9 11.87 3.18
 -5 2 9 9.98 2.6
 -5 3 9 10.56 2.65
 -5 2 9 11.56 2.84
 -3 -2 9 16.5 4.12
 -2 -3 9 15.79 4
 2 3 9 8.08 2.52
 3 2 9 7.53 2.37
 5 -2 9 13.17 3.2
 5 -3 9 9.95 2.62
 3 -5 9 10.45 2.92
 2 -5 9 8.96 2.53
 3 -5 9 12.39 3.68
 2 -5 9 12.68 3.47
 -5 3 9 12.39 2.74
 -3 5 9 8.9 2.64
 -2 5 9 10.44 2.77
 2 3 9 11.83 2.58
 3 2 9 8.89 2.24
 5 -2 9 11.26 2.9
 5 -3 9 9.74 2.81
 2 3 9 11.47 2.57
 3 2 9 10.53 2.57
 5 -2 9 8.74 2.41
 2 3 9 9.24 2.43
 3 2 9 13.41 2.83
 -5 3 10 3.51 1.77
 -3 -2 10 3.17 1.91
 -5 2 10 2.01 1.51
 2 3 10 0.4 0.83
 3 2 10 1.85 1.32
 5 -2 10 1.45 1.36
 5 -3 10 4.53 2.11
 3 -5 10 2.74 1.54
 5 -2 10 2.71 1.62
 5 -3 10 3.26 1.91
 3 2 10 2.1 1.2
 5 -2 10 0.29 0.92
 2 3 10 4.12 1.81
 3 2 10 0.68 0.98
 2 -5 10 4.2 2.33
 3 -5 10 2.75 2.06
 -5 3 10 2.97 1.55
 -5 2 10 2.22 1.48
 -3 -2 10 2.69 1.92
 -2 -3 10 5.45 2.59
 -5 3 10 1.33 1.22
 -3 5 10 0.92 1.16
 -2 5 10 1.82 1.52
 2 3 10 1.2 0.9
 3 2 10 4.59 1.66
 -1 -4 -10 8.93 3.8
 -1 -4 -10 7.01 2.73
 1 4 -10 7.25 2.15
 -5 4 -10 5.9 1.9
 -4 5 -10 6.17 1.86
 -5 4 -10 4.96 1.82
 -4 5 -10 7.44 2.05
 -5 4 -10 5.74 1.93
 -4 5 -10 6.06 1.94
 -5 4 -10 3.87 1.59
 -4 5 -10 4.78 1.69
 -1 5 -9 0.37 1.36
 1 4 -9 -0.48 1.18
 -1 -4 -9 0.52 1.48
 1 -5 -9 1.37 1.97
 4 -5 -9 0.18 1.66
 -5 1 -9 1.57 1.9
 -4 -1 -9 -0.47 1.68
 -1 -4 -9 1.31 2.14
 -1 -4 -9 -1.4 1.62
 -4 -1 -9 0.51 1.28
 -5 1 -9 -1.09 1.19
 -5 4 -9 0.39 1.23
 -4 5 -9 -0.33 1.1
 -1 5 -9 0.73 1.1
 5 -4 -9 -0.78 1.35
 1 4 -9 1.03 1.1
 4 1 -9 -2.09 1.86
 5 -1 -9 -0.34 1.37
 4 -5 -9 2.57 1.83
 -1 5 -9 2.31 1.45
 1 4 -9 -1.01 1.19
 -5 4 -9 -0.49 0.93
 -4 5 -9 1.96 1.31
 -1 5 -9 0.77 1.27
 -4 5 -9 0.01 0.77
 1 4 -9 -0.31 1.28
 -5 4 -9 0.04 0.69
 -4 -1 -9 -0.16 1.87
 -5 1 -9 5 3.32
 -5 4 -9 0.61 0.88
 -4 5 -9 1.38 1.19
 -1 5 -9 0.2 1.34
 1 4 -9 -0.01 1.13
 -4 -1 -9 -0.74 1.98
 -5 1 -9 0.91 1.62
 -4 -1 -9 0.36 1.85
 -4 5 -9 0.71 0.93
 -5 1 -9 -0.98 1.7
 -5 4 -9 -0.18 0.87
 -1 5 -9 2.18 1.79
 1 4 -9 -0.14 1.37
 -1 -4 -8 61.82 7.71
 1 -5 -8 58.31 8.08
 -4 -1 -8 48.15 6.25
 4 -5 -8 67.16 8.66
 -4 -1 -8 55.23 8.54
 -5 1 -8 55.32 8.13
 -4 -1 -8 68.91 9.27
 -1 -4 -8 55.84 8.13
 -5 1 -8 60.16 8.04
 -1 5 -8 55.8 6.4
 1 4 -8 63.73 6.99
 -1 5 -8 57.98 6.89
 -5 1 -8 45.68 5.57
 -5 4 -8 59.38 6.61
 -4 5 -8 84.18 8.31
 4 -5 -8 55.36 6.66
 5 -4 -8 59.88 6.46
 1 4 -8 50.63 5.46
 4 1 -8 70.77 7.73
 5 -1 -8 61.33 7.22
 -4 -1 -8 52.33 8.26
 -5 1 -8 55.34 8.07
 -5 4 -8 42.28 5.02
 -1 5 -8 51.61 6.28
 1 4 -8 56.57 6.66
 -4 5 -8 53.84 5.3
 -1 5 -8 49.89 6.16
 1 4 -8 54.44 6.56
 -5 4 -8 40.25 4.9
 -4 5 -8 56.39 5.38
 -4 5 -8 52.46 5.21
 -1 5 -8 52.53 6.21
 1 4 -8 52.44 6.45
 -5 4 -8 36.48 4.75
 -4 5 -8 50.97 5.19
 -1 5 -8 47.97 6.04
 1 4 -8 55.24 6.61
 -5 1 -8 57.53 8.16
 -4 -1 -8 54.03 8.38
 -5 4 -8 42.32 5.06
 -4 5 -7 0.24 0.98
 4 1 -7 -1.41 1.23
 1 4 -7 0.02 1.5
 -1 5 -7 1.55 1.81
 -5 4 -7 -0.87 1.22
 -1 5 -7 -0.13 1.48
 4 1 -7 0.77 1.18
 1 4 -7 -1.25 1.87
 -4 5 -7 -0.23 1.02
 -4 -1 -7 -0.19 1.88
 -5 1 -7 2.38 2.5
 -4 -1 -7 1.5 2.37
 -1 -4 -7 1.01 2.39
 -5 1 -7 -0.37 2.15
 1 -5 -7 0.41 1.12
 -1 5 -7 3.01 2.05
 4 1 -7 0.4 1.01
 1 4 -7 -0.26 1.66
 -5 4 -7 0.04 1.03
 -4 5 -7 1.05 1.04
 -1 5 -7 -0.38 1.53
 4 1 -7 0.2 1
 1 4 -7 4.25 2.43
 5 -1 -7 -0.7 2.13
 5 -4 -7 1.85 2.05
 1 4 -7 -0.21 1.35
 4 1 -7 -2.2 2.09
 5 -1 -7 -0.24 1.92
 4 -5 -7 -1.46 2.23
 1 -5 -7 -0.85 2.11
 -1 -4 -7 2.03 1.93
 4 -5 -7 -1.85 1.92
 -5 1 -7 0.46 1.65
 -5 4 -7 -0.4 1.14
 -4 -1 -7 -1.2 2.09
 1 4 -7 0.22 1.12
 -5 4 -7 0.21 0.92
 -4 5 -7 0.42 0.85
 -1 5 -7 0.22 1.47
 4 1 -7 -0.13 1.16
 1 4 -7 1.73 1.69
 -4 -1 -7 3.17 2.56
 -5 1 -7 0.12 2
 -4 -1 -7 -0.19 1.78
 -5 1 -7 -0.46 1.49
 -5 4 -7 0.42 1.58
 -4 5 -7 0.84 1.91
 -4 -1 -6 79.48 7.41
 -5 1 -6 84.46 7.55
 1 4 -6 122.19 9.09
 -1 5 -6 91.57 7.96
 4 1 -6 101.55 7.56
 1 4 -6 113.42 8.98
 -5 4 -6 108.02 8.56
 -4 5 -6 91.25 6.69
 -4 5 -6 84.48 6.46
 -1 5 -6 89.93 7.79
 4 1 -6 110.4 7.88
 1 4 -6 106.53 8.72
 4 1 -6 112.96 7.93
 -5 4 -6 103.32 8.49
 1 4 -6 104.26 8.61
 -4 5 -6 87.05 6.55
 -1 5 -6 101.5 8.32
 -1 -4 -6 104.87 9.05
 1 -5 -6 130.96 10.62
 4 -5 -6 117.62 10.06
 5 -4 -6 103.6 8.86
 -4 -1 -6 106.51 9.73
 -5 1 -6 91.03 7.95
 5 -4 -6 97.66 7.06
 -5 1 -6 93.89 9.04
 -4 -1 -6 112.7 10.59
 -1 -4 -6 110.13 9.88
 -5 1 -6 103.33 9.36
 1 -5 -6 107.94 8.7
 -1 5 -6 92.33 7.91
 4 1 -6 110.66 7.86
 1 4 -6 107.94 8.76
 5 -4 -6 101.71 8.6
 5 -1 -6 116.16 9.29
 4 -5 -6 117.83 10.17
 5 -4 -6 101.37 8.33
 1 4 -6 113.51 8.38
 4 1 -6 122.76 9.62
 5 -1 -6 125.32 9.74
 -4 5 -6 90.36 6.65
 4 1 -6 108.56 7.81
 -5 1 -6 95.19 9.14
 1 4 -6 107.44 8.77
 -5 4 -6 107.51 8.56
 -1 5 -6 98.79 8.17
 -5 4 -6 102.19 8.34
 -5 1 -6 87.09 8.69
 -1 5 -6 98.24 7.87
 -4 5 -6 102.58 8.51
 -5 4 -6 111.65 10.26
 -4 5 -6 114.42 9.74
 -5 4 -6 109.57 8.82
 5 -4 -6 116.99 8.67
 1 -5 -5 1.67 1.32
 -5 1 -5 -0.09 1.41
 -1 -4 -5 -1.32 1.95
 -4 -1 -5 2.37 2.49
 5 -4 -5 5.11 1.82
 -5 1 -5 0.74 1.55
 -5 4 -5 3.28 1.51
 4 1 -5 1.1 1.14
 1 4 -5 0.91 1.73
 -5 4 -5 3.81 1.55
 -4 5 -5 4.08 1.49
 -1 5 -5 0.4 1.23
 -5 1 -5 0.4 1.56
 -4 5 -5 4.32 1.47
 -1 5 -5 0.08 1.34
 4 1 -5 0.77 1.1
 1 4 -5 0.13 1.43
 -1 5 -5 0.49 1.26
 4 1 -5 -0.81 1.19
 1 4 -5 1.25 1.85
 -5 4 -5 3.59 1.63
 -4 5 -5 3.94 1.43
 1 4 -5 -2.1 2.11
 -1 5 -5 0.88 1.49
 4 1 -5 1.17 1.05
 5 -4 -5 1.33 1.34
 -1 -4 -5 -1.17 1.73
 1 -5 -5 2.31 2.21
 4 -5 -5 0.26 1.35
 5 -4 -5 8.56 2.57
 4 1 -5 -0.22 1.17
 5 -1 -5 2.82 2.09
 5 -4 -5 2.39 1.82
 1 4 -5 4.91 1.82
 4 1 -5 1.96 2.09
 5 -1 -5 1.96 1.69
 4 -5 -5 2.44 2.27
 -5 4 -5 -0.03 1.18
 -5 1 -5 -0.38 1.59
 -5 4 -5 1.45 1.73
 -4 5 -5 -0.26 1.24
 -4 -1 -5 0.23 1.12
 -1 5 -5 7.43 2.49
 1 4 -5 -0.72 1.63
 5 -1 -5 3.5 2.29
 5 -4 -5 -0.15 1.25
 -5 4 -5 3.55 1.51
 -4 5 -5 4.51 1.53
 1 4 -5 2.56 1.83
 -5 1 -5 1.25 1.49
 4 1 -5 -0.12 0.89
 -1 5 -5 0.71 1.33
 -4 -1 -5 2.82 2.41
 -5 1 -5 2.42 1.67
 -5 4 -5 -0.03 1.55
 -4 5 -5 4.11 2.35
 -5 4 -4 80.2 7.15
 -4 -1 -4 72.65 7.56
 -5 1 -4 77.49 7.86
 -5 1 -4 81.86 7.34
 1 -5 -4 84.68 6.68
 5 -4 -4 102.05 7.45
 -1 -4 -4 99.76 8.62
 -5 1 -4 102.97 8.59
 -4 -1 -4 120.6 10.15
 -1 5 -4 87.46 7.18
 4 1 -4 94.65 7.1
 1 4 -4 94.09 7.9
 -4 5 -4 75.41 5.69
 -4 5 -4 75.78 5.72
 -1 5 -4 83.97 7.07
 4 1 -4 93.45 7.15
 1 4 -4 86.29 7.67
 -1 -4 -4 95.31 8.03
 1 -5 -4 94.02 8.24
 4 -5 -4 90.7 7.75
 -4 -1 -4 90.35 8.38
 -5 1 -4 97.98 8.15
 5 -4 -4 94.18 7.04
 -1 5 -4 88.39 7.28
 4 1 -4 91.69 6.98
 1 4 -4 96.09 7.93
 -4 5 -4 76.37 5.76
 4 -5 -4 90.84 6.99
 4 1 -4 88.39 6.88
 1 4 -4 93.05 7.95
 -1 5 -4 87.52 7.19
 4 -5 -4 78.06 6.21
 4 1 -4 95.34 7.31
 5 -4 -4 93.35 7.72
 5 -1 -4 100.85 8.19
 -4 -1 -4 76.84 5.94
 5 -1 -4 127.06 9.5
 4 -5 -4 96.45 8.54
 5 -4 -4 92.71 8.39
 1 4 -4 91.16 6.83
 5 -4 -4 86.91 6.19
 4 1 -4 106.7 8.64
 -5 1 -4 87.53 7.5
 1 4 -4 91.91 7.87
 -4 5 -4 78.84 5.8
 -1 5 -4 93.73 7.48
 4 1 -4 90.57 6.95
 -5 4 -4 88.66 8.66
 -1 5 -4 94.67 8.46
 -5 4 -4 97.42 8.22
 -4 5 -4 85.9 8.18
 -4 5 -4 86.5 7.67
 -5 1 -4 87.41 7.5
 5 -1 -4 91.24 7.82
 4 -5 -4 75.03 5.78
 5 -4 -4 83.84 7.11
 -5 1 -3 2.77 2.61
 -5 4 -3 4.87 2.53
 -5 4 -3 3.85 2.28
 -4 5 -3 3.53 2.14
 -4 -1 -3 4.5 2.34
 -1 5 -3 6.57 2.53
 1 -5 -3 3.02 1.34
 -1 -4 -3 0.34 1.4
 -5 1 -3 2.52 1.97
 -4 -1 -3 0.93 1.66
 1 4 -3 15.99 3.39
 4 1 -3 5.28 1.89
 -1 5 -3 1.56 1.54
 -4 5 -3 0.55 0.74
 -1 -4 -3 2.4 1.83
 1 -5 -3 0.81 1.77
 4 -5 -3 2.54 1.79
 5 -4 -3 1.49 0.97
 -4 5 -3 1.1 0.93
 -1 5 -3 1.71 1.48
 1 4 -3 17.36 3.48
 4 1 -3 4.2 1.63
 -4 5 -3 1.45 1.01
 -1 5 -3 1.03 1.49
 1 4 -3 20.56 3.64
 4 1 -3 4.14 1.81
 4 -5 -3 1.35 1.24
 1 4 -3 15.17 3.36
 4 1 -3 6.72 2.18
 -1 5 -3 1.3 1.45
 4 1 -3 1.4 1.41
 -4 -1 -3 4.88 1.87
 -5 1 -3 1.34 1.03
 4 -5 -3 1.62 1.16
 4 1 -3 1.2 1.23
 5 -4 -3 4.51 2.18
 5 -4 -3 0.94 0.72
 -5 1 -3 1.27 1.36
 -5 4 -3 1.57 1.65
 -4 5 -3 1.07 1.53
 5 -1 -3 2.52 1.98
 4 1 -3 38.34 4.52
 4 -5 -3 1.75 1.26
 -4 5 -3 0.37 0.67
 -1 5 -3 2.92 1.76
 1 4 -3 21.58 3.86
 4 1 -3 6.09 2.02
 5 -4 -3 3.14 2.08
 1 4 -3 1.47 1.17
 4 -5 -3 0.15 1.43
 5 -4 -3 2.76 1.28
 4 1 -3 2.86 2.31
 5 -1 -3 -0.11 1.63
 -5 4 -2 453.34 21.29
 -1 5 -2 483.5 20.52
 -5 4 -2 414.56 16.04
 -4 5 -2 420.19 19.67
 -4 5 -2 434.47 16.63
 -5 4 -2 423.22 18.18
 -4 -1 -2 406.07 19.82
 -5 1 -2 415.39 20.08
 1 -5 -2 478.01 15.07
 5 -1 -2 448.68 17.02
 -1 -4 -2 408.82 17.31
 -5 1 -2 465.17 17.91
 -4 -1 -2 476.53 20.1
 -1 5 -2 401.65 15.87
 1 4 -2 467.84 18.41
 4 1 -2 482.74 17.43
 -4 5 -2 399.95 13.34
 1 4 -2 466.58 18.45
 4 1 -2 487.94 17.55
 -4 5 -2 399.03 13.32
 -1 5 -2 398.48 15.87
 1 -5 -2 450.14 18.43
 -5 1 -2 488.04 19.69
 4 -5 -2 410.71 15.94
 5 -4 -2 364.29 13.1
 -1 -4 -2 470.09 18.29
 4 1 -2 478.73 17.26
 -1 5 -2 407.11 15.87
 -4 5 -2 399.63 13.39
 1 4 -2 460.88 18.15
 5 -1 -2 416.52 14.27
 4 1 -2 434.91 16.49
 4 -5 -2 404.84 15.16
 1 -5 -2 429.4 18.08
 -1 5 -2 393.25 15.8
 1 4 -2 464.19 18.41
 4 1 -2 466.27 17.18
 -5 1 -2 394.3 15.41
 4 1 -2 423.41 14.67
 4 -5 -2 395.77 14.19
 4 1 -2 470.25 16.31
 -4 -1 -2 394.03 16.67
 5 -1 -2 397.9 13.25
 5 -4 -2 446.75 15.57
 1 4 -2 470.78 18.52
 -4 5 -2 405.79 13.41
 -1 5 -2 391.34 15.71
 4 1 -2 489.01 17.55
 5 -4 -2 426.19 14.61
 4 -5 -2 408.6 16.04
 4 1 -2 502.37 19.07
 5 -4 -2 409.55 16.52
 1 4 -2 458.98 15.02
 5 -1 -2 461.43 17.54
 4 1 -2 448.5 16.11
 5 -4 -2 393.01 15.74
 -4 5 -1 11.39 4.03
 -5 4 -1 29.74 5.09
 -5 1 -1 30.11 5.72
 -5 4 -1 1.5 2.99
 -4 -1 -1 16.26 4.56
 -1 5 -1 2.84 2.89
 1 -5 -1 0.49 1.06
 5 -1 -1 3.65 2.62
 -1 -4 -1 2.72 2.25
 -5 1 -1 3.38 2.49
 -4 -1 -1 2.99 2.79
 5 -1 -1 2.65 1.3
 -1 5 -1 0.31 1.69
 1 4 -1 5.11 2.78
 -1 -4 -1 1.72 2.43
 1 -5 -1 4.09 2.73
 4 -5 -1 1.42 1.44
 5 -4 -1 2.39 1.09
 5 -4 -1 1.83 1.75
 -4 -1 -1 1.05 0.93
 4 -5 -1 4.54 2.67
 1 -5 -1 4.07 2.13
 -1 5 -1 2.46 2.22
 5 -1 -1 1.46 1.19
 1 4 -1 4.65 2.85
 4 1 -1 1.93 1.87
 -1 5 -1 2.38 2.03
 5 -1 -1 2.6 1.29
 1 4 -1 2.55 2.92
 4 1 -1 3.09 2.21
 -1 -4 -1 1.77 2.17
 1 -5 -1 4.55 2.57
 4 1 -1 1.75 1.7
 4 -5 -1 4.58 1.96
 5 -4 -1 4.39 1.5
 -1 5 -1 2.78 2.06
 5 -1 -1 1.09 0.95
 1 4 -1 3.97 2.71
 4 1 -1 1.84 1.67
 5 -1 -1 2.8 1.65
 -4 -1 -1 9.82 3.47
 -5 1 -1 1.72 2.19
 4 1 -1 1.99 2.19
 4 1 -1 2.82 1.72
 5 -1 -1 2.84 1.63
 5 -4 -1 1.63 1.84
 4 1 -1 1.39 1.56
 -5 1 -1 3.24 2.2
 -5 4 -1 1.53 1.43
 -4 5 -1 4.23 2.2
 -1 5 -1 2.35 2.02
 5 -1 -1 0.94 0.97
 1 4 -1 3.9 2.9
 4 1 -1 3.32 2.1
 5 -4 -1 2.29 1.66
 1 4 -1 5.03 1.77
 -5 4 0 828.79 28.26
 -4 -1 0 883.9 31.73
 -5 1 0 851.18 31.72
 1 -5 0 727.66 20.28
 -1 -4 0 757.43 24.65
 -5 1 0 872.96 25.28
 -4 -1 0 812.96 27.02
 5 -1 0 840.42 24.15
 5 -1 0 804.35 21.47
 4 1 0 869.6 25.69
 -1 5 0 866.41 24.74
 1 4 0 910.26 27.49
 -1 5 0 830.64 24.51
 1 4 0 917.61 27.78
 5 -1 0 791.91 21.43
 4 1 0 865.63 25.79
 -1 5 0 887.23 24.83
 5 -1 0 809.39 21.4
 4 1 0 863.18 25.46
 1 4 0 945.59 27.71
 -1 5 0 863.67 24.76
 1 4 0 935.2 27.96
 5 -1 0 780.61 21.33
 4 1 0 867.57 25.73
 4 1 0 788.96 23.92
 5 -1 0 784.42 22.29
 -1 5 0 837.64 24.38
 5 -4 0 868.24 22.74
 1 4 0 883.95 27.4
 1 -5 0 827.95 26.07
 4 -5 0 814.11 23.05
 -1 -4 0 827.76 25.18
 -5 1 0 819.17 26.15
 4 1 0 827.26 24.22
 -4 -1 0 872.1 28.77
 5 -1 0 749.52 22.11
 5 -4 0 854.58 25.48
 4 -5 0 712.79 21.98
 -5 1 0 833.28 23.74
 -4 -1 0 781.9 21.73
 -1 -4 0 908.79 26.83
 1 -5 0 832.77 26.59
 -4 5 0 811.09 22.92
 -5 4 0 902.63 32.17
 -1 5 0 868.74 29.23
 -4 5 0 824.72 29.58
 -5 4 0 829.36 21.75
 4 1 0 869.72 22.9
 1 -5 0 865.56 23.4
 4 -5 0 807.31 25.05
 -5 1 0 861.08 21.77
 5 -4 0 826.37 24.68
 1 4 0 920.35 21.79
 5 -4 0 740.44 21.39
 -5 1 1 2.18 1.28
 -5 4 1 3.2 1.35
 -5 1 1 7.77 4.03
 -5 4 1 6.08 3.28
 -4 -1 1 9.45 4.21
 -5 4 1 3.8 3.47
 -4 5 1 2.28 2.67
 -1 5 1 4.08 2.94
 1 -5 1 3.69 1.52
 -5 1 1 3.65 2.71
 -4 -1 1 7.62 3.62
 5 -1 1 2.85 2.12
 -1 -4 1 5.27 2.86
 1 -5 1 5.08 2.79
 4 -5 1 0.56 1.17
 5 -4 1 5.89 2.79
 4 -5 1 2.47 2.42
 -1 -4 1 3.23 2.7
 1 -5 1 1.45 1.44
 -1 5 1 1.99 2.11
 1 4 1 3.93 2.54
 4 1 1 7.62 2.76
 5 -1 1 1.76 1.27
 -1 5 1 2.09 1.95
 1 4 1 6.13 2.81
 4 1 1 9.63 3.01
 5 -1 1 2.76 1.47
 -1 -4 1 7.81 3.03
 5 -4 1 1.31 1.11
 1 4 1 3.23 2.49
 5 -1 1 0.81 1.2
 4 -5 1 1.37 1.76
 -1 5 1 1.65 2.06
 4 1 1 10.41 3.17
 1 -5 1 5.37 3.24
 5 -1 1 3.65 1.91
 5 -4 1 1.91 1.56
 1 4 1 3.47 2.59
 4 1 1 5.76 2.38
 -4 -1 1 3.14 2.86
 -5 4 1 3.1 2.22
 -5 1 1 -0.17 2.22
 -1 5 1 1.8 1.98
 4 1 1 4.39 2.05
 5 -1 1 2.03 1.67
 5 -4 1 8.05 2.89
 -5 4 1 6.12 3.13
 -4 5 1 1.6 2.59
 -1 5 1 2.01 1.47
 4 1 1 11.53 3.31
 5 -1 1 1.29 1.23
 -1 5 1 0.65 1.68
 1 4 1 4.91 2.72
 1 4 1 1.99 1.09
 5 -4 1 0.73 1.02
 -5 1 1 19.8 2.98
 -4 -1 1 3.9 2.01
 4 1 1 3.04 1.49
 -1 -4 2 439.2 17.29
 -5 1 2 490.68 18.08
 -4 -1 2 490.15 19.69
 5 -1 2 439.97 15.97
 1 -5 2 358.53 13.47
 -1 5 2 484.99 16.9
 1 4 2 473.56 18.02
 4 1 2 469.21 16.98
 5 -1 2 484.5 15.62
 1 4 2 465.4 17.7
 -1 5 2 477.04 16.69
 -1 -4 2 454.65 18.14
 1 -5 2 429 17.63
 4 -5 2 418.98 14.78
 -1 5 2 481.11 16.91
 1 4 2 479.43 18.15
 4 1 2 491.45 17.37
 5 -1 2 483.88 15.7
 5 -1 2 399.75 15.21
 1 4 2 444.65 17.86
 4 1 2 417.04 16.4
 4 1 2 506.07 17.38
 5 -1 2 498.75 15.77
 5 -4 2 472.59 17.32
 -1 5 2 437.62 16.38
 4 -5 2 425.37 16.41
 1 -5 2 458.89 17.99
 -1 -4 2 477.08 17.51
 5 -4 2 390.34 14.4
 -5 1 2 469.45 19.71
 4 1 2 420.29 16.8
 -5 4 2 419.53 16.78
 -4 -1 2 564.25 21.52
 -5 4 2 455.85 18.34
 -4 5 2 432.24 17.91
 -1 5 2 438.79 15.88
 5 -1 2 409.3 16.32
 5 -4 2 446.4 18.15
 -1 5 2 478.88 16.95
 1 4 2 454.34 17.77
 4 1 2 494.36 17.37
 5 -1 2 497.03 15.81
 -5 4 2 484.65 19.28
 -4 -1 2 464.86 20.31
 -5 1 2 469.1 20.75
 1 -5 2 463.37 15.16
 5 -4 2 463.5 17.01
 4 -5 2 511.3 18.62
 -5 1 2 485.45 16.95
 -4 -1 2 428.38 16.9
 -5 4 2 452.71 20.4
 -1 5 2 428.17 18.16
 -4 5 2 443.74 19.09
 1 -5 3 0.49 0.87
 -1 -4 3 2.05 1.52
 -5 1 3 1.82 1.39
 -4 -1 3 3.8 2.46
 5 -1 3 0.58 1.21
 -1 -4 3 1.16 1.62
 4 -5 3 1.64 1.27
 1 -5 3 0.56 1.49
 -1 5 3 3.64 1.66
 1 4 3 0.98 1.35
 4 1 3 3.01 1.63
 -1 5 3 -0.1 1.09
 1 4 3 3.34 2
 4 1 3 2.53 1.59
 5 -1 3 1.92 1.23
 -1 5 3 2.05 1.4
 5 -4 3 1.59 1.13
 1 4 3 1.48 1.35
 4 -5 3 2.06 1.82
 4 1 3 4.54 1.78
 5 -1 3 0.89 1.31
 5 -4 3 1.2 1.47
 1 4 3 9.79 2.71
 4 1 3 1.53 1.61
 -4 -1 3 1.14 1.84
 -5 4 3 2.62 1.98
 -5 1 3 0.09 1.78
 4 1 3 1.1 1.55
 5 -1 3 0.96 1.55
 5 -4 3 3.57 2.19
 -5 4 3 1.21 1.59
 -4 5 3 3.13 1.94
 -1 5 3 0.04 0.94
 -5 1 3 2.81 2.09
 -4 5 3 4.42 2.3
 -5 4 3 2.35 1.89
 -4 -1 3 3.34 2.21
 -5 4 3 1.61 1.71
 -1 5 3 2.47 1.94
 1 4 3 2.01 1.6
 4 1 3 2.77 1.63
 -1 5 3 0.02 0.95
 4 -5 3 2.99 1.98
 -5 1 3 0.3 1.14
 -4 -1 3 1.3 1.76
 1 -5 3 0.95 1.37
 -1 -4 3 1.08 1.52
 5 -1 4 91.62 6.55
 1 -5 4 72.09 5.96
 -1 -4 4 82.41 7.13
 -5 1 4 100.2 7.92
 -4 -1 4 101.69 8.38
 -1 5 4 94.47 6.8
 1 4 4 85.67 6.94
 4 1 4 86.56 6.41
 -1 5 4 91.44 6.68
 4 -5 4 82.21 6.08
 -1 -4 4 81.91 7.53
 1 -5 4 74.92 7.23
 -1 5 4 89.43 6.69
 1 4 4 85.29 6.97
 4 1 4 76.11 6.06
 5 -1 4 80.63 6.68
 1 4 4 89.43 7.01
 4 1 4 81.64 6.23
 1 4 4 82.98 7.27
 5 -1 4 86.81 6.07
 4 1 4 71.87 6.47
 5 -4 4 92.74 7.7
 -1 -4 4 99.61 7.43
 1 -5 4 97.17 7.98
 5 -4 4 86.83 7.04
 4 -5 4 91.42 7.75
 -4 -1 4 93.01 8.47
 -5 1 4 86.02 8.11
 4 1 4 90.79 7.69
 -5 4 4 89.95 7.6
 1 4 4 77.33 4.98
 -5 4 4 99.56 7.78
 5 -1 4 79.32 7.15
 -1 5 4 78.25 5.95
 -4 5 4 86.57 7.37
 5 -4 4 89.18 8.01
 -1 5 4 90.77 6.69
 1 4 4 93.94 7.26
 4 1 4 74.75 6
 -4 -1 4 93.29 8.09
 -5 4 4 99.37 7.74
 -5 1 4 94.67 8.26
 -5 1 4 91.84 7.74
 -4 -1 4 100.86 8.51
 1 -5 4 89.96 7.36
 -1 -4 4 96.71 8.26
 -5 4 4 90.84 8.09
 -1 5 4 79.87 6.85
 -4 5 4 104.79 8.28
 -1 -4 5 0.51 1.17
 -5 1 5 4.67 2.15
 -4 -1 5 -1.67 1.88
 5 -1 5 0.03 0.82
 -1 -4 5 0.2 1.64
 1 -5 5 0.44 1.36
 -1 5 5 2.16 1.19
 1 4 5 0.98 1.2
 -1 5 5 1.78 1.24
 1 4 5 2.07 1.48
 4 1 5 1.52 1.3
 5 -1 5 0.84 0.93
 1 -5 5 2.29 2.26
 4 -5 5 -0.02 1.84
 -1 5 5 0.76 1.03
 1 4 5 2.87 1.59
 -1 -4 5 1.02 1.69
 5 -4 5 1.28 1.33
 5 -1 5 1.19 1.48
 5 -4 5 0.93 1.5
 1 4 5 0.42 1.16
 4 1 5 3.11 1.72
 -4 -1 5 2.95 2.03
 -5 4 5 0.66 1.58
 -5 1 5 0.2 1.91
 4 1 5 1.7 1.97
 5 -1 5 0.39 1.53
 5 -4 5 1.09 1.7
 4 -5 5 2.14 2.3
 -5 4 5 0.28 1.34
 -4 5 5 0.39 1.59
 -1 5 5 0.3 1.06
 1 4 5 1.13 0.88
 -5 1 5 0.15 1.31
 -4 5 5 1.23 1.41
 -5 4 5 4.3 1.78
 -1 5 5 0.68 1.17
 -4 -1 5 4.56 1.93
 -5 4 5 0.29 1.05
 1 4 5 0.91 1
 -1 5 5 0.7 0.93
 1 4 5 3.04 1.81
 -4 -1 5 2.89 2.24
 1 -5 5 2.62 1.66
 -1 -4 5 0.98 1.59
 5 -1 6 85.63 6.03
 -1 -4 6 73.74 7.25
 -5 1 6 103.2 8.73
 -4 -1 6 112.31 9.48
 -1 5 6 94.02 6.83
 1 4 6 91.45 7.06
 -1 5 6 100.51 7
 1 -5 6 85.25 8.01
 4 1 6 94.81 7.64
 1 4 6 88.93 6.95
 4 1 6 85.3 6.55
 1 4 6 90.22 7.72
 5 -1 6 81.34 6.51
 5 -4 6 87.17 7.76
 4 -5 6 95.04 8.72
 -1 -4 6 92.47 7.7
 1 -5 6 108.28 8.9
 -1 5 6 101.15 7.1
 1 4 6 89.12 7.04
 5 -1 6 94.36 7.79
 5 -4 6 100.4 8.4
 -4 -1 6 104.22 9.04
 -5 1 6 105.09 8.76
 -5 4 6 111.16 8.38
 -1 -4 6 82.7 7.35
 -1 5 6 78.51 6.38
 4 1 6 94.37 8.14
 -5 4 6 107.29 8.29
 5 -1 6 85.08 7.68
 1 4 6 81.06 6.01
 -4 5 6 100.28 8.42
 5 -4 6 105.42 8.81
 4 -5 6 104 8.96
 -4 -1 6 104.67 8.27
 1 4 6 75.65 6.53
 -5 1 6 99.35 7.9
 -5 1 6 116.57 9.37
 -4 -1 6 112.48 10.04
 1 -5 6 99.9 8.47
 -1 -4 6 111.93 9.31
 -1 5 6 98.24 7.01
 1 4 6 90.53 7.08
 -1 5 6 78.6 6.39
 -4 5 6 90.04 7.51
 -5 4 6 83.13 7.2
 5 -1 7 -0.3 1.04
 -1 5 7 0.76 1.06
 1 4 7 5.34 2.02
 4 1 7 0.82 1.28
 4 -5 7 -0.6 1.79
 -1 -4 7 1.43 1.44
 1 -5 7 2.64 2.06
 -1 5 7 0.7 1.12
 1 4 7 3.01 1.5
 5 -4 7 -0.7 1.35
 -1 5 7 1.46 1.06
 1 4 7 4.68 1.9
 5 -1 7 0.29 1.43
 5 -4 7 0.3 1.5
 1 4 7 0.33 1.06
 4 1 7 0.95 1.37
 -4 -1 7 2.05 2.08
 -5 4 7 0.09 1.5
 -5 1 7 -1.97 1.81
 -1 -4 7 -0.29 1.32
 4 1 7 0.68 1.49
 5 -1 7 -0.71 1.61
 5 -4 7 -0.18 1.53
 4 -5 7 1.41 1.54
 4 1 7 -0.18 0.88
 -5 4 7 0.53 1.44
 -4 5 7 0.84 1.41
 -1 5 7 2.39 1.6
 1 4 7 0.05 0.81
 -1 5 7 -0.14 0.85
 1 4 7 3.68 1.7
 -5 1 7 1.12 1.37
 -4 -1 7 1.23 1.96
 1 -5 7 0.71 1.42
 -1 -4 7 1.51 2.17
 -4 -1 7 -0.31 1.76
 -1 -4 7 0.15 1.24
 -5 1 7 0.42 1.53
 -1 5 8 48.97 4.95
 1 4 8 47.49 5.1
 -1 5 8 47.45 4.87
 1 4 8 43.59 4.93
 -4 -1 8 57.77 6.69
 -5 1 8 56.87 6.39
 4 1 8 49.26 5.96
 -1 -4 8 43.98 5.44
 -1 5 8 40.36 4.91
 5 -1 8 50.5 5.93
 -5 4 8 51.68 5.95
 -4 5 8 60.85 6.41
 5 -4 8 58.77 6.68
 4 -5 8 52.58 6.53
 1 4 8 36.92 4.46
 4 1 8 37.95 4.55
 -1 5 8 46.6 4.85
 1 4 8 42.25 4.85
 4 1 8 47.63 5.52
 5 -1 8 48.89 5.72
 -1 5 8 47.62 4.89
 1 4 8 50.64 5.22
 4 1 8 41.06 4.86
 1 4 8 45.37 5.32
 5 -1 8 37.22 4.67
 5 -4 8 50.67 6.16
 4 -5 8 50.02 6.93
 -1 -4 8 45.02 5.76
 1 -5 8 52.46 6.55
 5 -4 8 54.14 6.41
 -5 1 8 58.36 6.76
 -4 -1 8 68.27 8.4
 1 -5 8 53.22 6.59
 -1 -4 8 56.32 7.19
 -4 -1 8 53.82 6.64
 5 -1 9 1.41 1.22
 1 4 9 -0.49 0.85
 4 1 9 0.14 0.85
 5 -1 9 0.07 1.13
 5 -4 9 -0.01 1.33
 4 -5 9 -0.52 1.72
 4 1 9 1.25 1.34
 -4 -1 9 3.33 1.89
 -5 1 9 0.63 1.11
 -5 1 9 2.27 1.69
 -4 -1 9 -2.23 2.06
 1 -5 9 0.91 1.45
 -1 -4 9 2.88 2.07
 4 1 9 0.35 0.97
 5 -1 9 1.34 1.28
 5 -4 9 -0.12 1.25
 4 -5 9 -1.22 1.58
 1 4 9 -0.68 1.13
 -1 -4 9 -1.19 1.03
 1 -5 9 0.15 1.33
 1 4 9 0.72 0.98
 5 -4 9 1.51 1.44
 4 -5 9 0.98 1.63
 4 1 9 0.41 0.82
 -5 4 9 -0.05 0.91
 -4 5 9 -0.72 1.44
 -1 5 9 1.38 1.23
 1 4 9 -0.05 0.72
 1 4 9 1.33 1.23
 -5 1 10 8.36 2.64
 4 -5 10 6.93 2.34
 -4 -1 10 10.55 2.88
 -5 1 10 9.84 2.68
 1 4 10 6.75 2.06
 -5 0 -9 3.27 2.52
 -5 0 -9 2.16 2.1
 -5 0 -9 7.46 3.37
 5 -5 -9 4.15 2.38
 0 -5 -9 5.85 3.06
 -5 0 -9 1.11 1.48
 0 5 -8 11.92 3.15
 0 -5 -8 6.71 2.99
 5 -5 -8 13.3 3.91
 -5 0 -8 12.88 3.98
 0 -5 -8 6.83 2.88
 -5 0 -8 6.74 2.49
 -5 5 -8 8.45 2.88
 5 0 -8 9.76 3.11
 5 -5 -8 10.93 3.09
 -5 0 -8 5.2 2.74
 0 5 -8 10.47 2.98
 -5 0 -8 5.33 2.88
 0 5 -8 11.8 3.2
 0 5 -8 12.81 3.28
 -5 0 -8 7.23 3.2
 0 5 -8 10.02 2.97
 0 5 -7 21.51 4.11
 0 -5 -7 24.64 4.96
 5 -5 -7 24.31 5
 0 -5 -7 19.19 4.29
 -5 0 -7 29.3 5.69
 -5 0 -7 16.36 3.59
 -5 5 -7 22.94 4.93
 5 0 -7 23.16 4.52
 5 -5 -7 19.89 4.15
 0 5 -7 17.13 3.67
 0 5 -7 24.76 4.46
 0 5 -7 17.85 3.77
 -5 0 -7 12.19 3.8
 0 5 -7 18.32 3.85
 0 5 -6 14.98 3.5
 0 5 -6 18.01 3.73
 0 5 -6 15.36 3.48
 0 5 -6 14.62 3.44
 0 -5 -6 12.73 3.44
 -5 0 -6 16.79 4.52
 5 0 -6 20.44 3.99
 5 0 -6 18.04 4.08
 5 -5 -6 18.02 4.09
 0 -5 -6 18.2 4.19
 -5 0 -6 14.37 3.39
 0 5 -6 15.68 3.37
 -5 5 -6 13.41 3.27
 0 5 -6 17.5 3.74
 -5 0 -6 22.52 4.22
 -5 5 -6 16.59 4.02
 0 5 -5 100.2 8.4
 0 5 -5 90.17 7.96
 5 -5 -5 94.75 7.04
 0 -5 -5 103.8 8.82
 -5 0 -5 97.75 9.6
 0 -5 -5 108.9 9.42
 5 -5 -5 93.53 8.22
 -5 0 -5 78.08 7.87
 0 5 -5 93.04 8.14
 0 5 -5 90.38 7.91
 5 -5 -5 99.23 8.03
 5 0 -5 115.84 8.89
 5 -5 -5 112.09 10.25
 5 0 -5 118.16 9.7
 0 5 -5 100.9 8.38
 -5 0 -5 80.33 8.1
 0 5 -5 105.52 9.1
 -5 5 -5 90.9 8.76
 -5 5 -5 101.57 9.05
 5 -5 -5 94.59 7.49
 0 5 -4 15.54 3.59
 0 -5 -4 14.12 3.33
 -5 0 -4 12.23 3.76
 0 5 -4 13.32 3.28
 0 5 -4 11.48 3.16
 0 5 -4 17.09 3.64
 0 -5 -4 12.51 3.41
 5 -5 -4 10.79 2.78
 5 -5 -4 11.93 2.78
 5 0 -4 9.2 2.79
 5 0 -4 20.96 4.36
 5 -5 -4 15.61 3.78
 -5 0 -4 9.21 3.2
 -5 5 -4 12.3 3.64
 0 5 -4 11.92 3.4
 5 0 -4 14.38 3.33
 5 -5 -4 11.92 2.78
 0 5 -4 11.69 3.17
 -5 0 -4 11.33 3.18
 -5 5 -4 8.27 2.91
 0 -5 -3 162.13 10.3
 -5 0 -3 198.01 12.74
 5 0 -3 174.35 8.89
 0 5 -3 175.06 11.04
 5 0 -3 171.86 8.88
 0 5 -3 180.39 11.24
 5 0 -3 174.98 8.91
 0 5 -3 170.83 10.96
 5 0 -3 178.18 9.45
 0 -5 -3 169.98 11.26
 5 -5 -3 171.2 9.74
 -5 0 -3 185.74 12.12
 5 0 -3 174.78 9.01
 0 5 -3 173.3 10.96
 -5 0 -3 136.96 8.59
 5 -5 -3 178.46 10.38
 5 0 -3 192.87 11.18
 5 0 -3 208.38 12.63
 5 -5 -3 177.42 11.12
 5 0 -3 175.89 8.96
 0 5 -3 176.6 11.09
 -5 0 -3 159.95 12.17
 0 5 -3 207.14 13.15
 5 0 -3 192.61 11.29
 5 -5 -3 156.46 9.48
 -5 5 -3 177.56 12.72
 -5 5 -3 202.46 11.46
 0 -5 -2 84.66 7.06
 -5 0 -2 74.85 7.6
 0 5 -2 66.99 6.75
 5 0 -2 71.71 5.79
 0 5 -2 68.21 6.7
 5 0 -2 73.2 5.91
 5 -5 -2 75.2 5.85
 -5 0 -2 73.34 7.55
 0 -5 -2 70.74 7.15
 0 5 -2 68.11 6.71
 5 0 -2 69.53 5.62
 5 0 -2 71.62 6.2
 0 -5 -2 75.04 7.45
 0 5 -2 60.58 6.44
 5 0 -2 70.91 5.77
 -5 0 -2 62.9 6.34
 5 0 -2 69.41 5.34
 5 -5 -2 65.72 6.21
 5 0 -2 69.03 5.71
 0 5 -2 69.24 6.77
 -5 0 -2 61.32 7.84
 0 5 -2 71.44 7.78
 5 0 -2 76.8 6.84
 5 -5 -2 67.89 6.5
 -5 5 -2 74.79 8.33
 -5 5 -2 69.59 6.41
 -5 0 -1 107.86 10.38
 0 5 -1 115.9 10.06
 0 -5 -1 94.23 7.13
 -5 0 -1 120.21 9.35
 0 5 -1 109.5 8.69
 5 0 -1 107.52 7.48
 0 5 -1 109.19 8.7
 5 0 -1 105.3 7.44
 5 -5 -1 84.74 6
 -5 0 -1 122.74 9.69
 0 -5 -1 102.46 8.71
 5 0 -1 105.74 7.34
 0 5 -1 107.13 8.46
 5 0 -1 102.75 7.39
 5 -5 -1 89.54 6.13
 0 -5 -1 111.35 9
 0 5 -1 95.27 8.05
 5 0 -1 105.09 7.39
 5 -5 -1 109.83 6.76
 -5 0 -1 104.37 8.84
 5 0 -1 99.08 6.83
 5 -5 -1 87.86 6.66
 0 5 -1 113.99 8.88
 -5 5 -1 113.77 10.38
 -5 5 -1 106.97 7.39
 5 0 -1 107.05 7.47
 -5 0 -1 90.41 6.32
 5 0 -1 115.22 8.01
 0 -5 -1 103.27 6.24
 5 -5 -1 92.93 7.63
 0 -5 0 134.84 8.59
 -5 0 0 139.5 9.98
 5 0 0 151.11 9.22
 0 5 0 154.41 10.24
 0 5 0 162.65 10.52
 5 0 0 148.46 9.23
 -5 0 0 176.66 11.06
 0 -5 0 139.6 10.1
 0 5 0 158.19 10.27
 5 0 0 142.18 8.94
 5 0 0 153.48 9
 5 -5 0 144 8.11
 0 -5 0 139.56 9.96
 0 5 0 140.27 9.8
 5 0 0 127.33 8.13
 -5 0 0 159.27 11.34
 5 -5 0 117.85 7.24
 5 -5 0 133.08 9.33
 5 0 0 150.6 8.82
 -5 0 0 129.59 7.81
 -5 0 0 149.72 12.56
 0 5 0 146.16 11.51
 0 5 0 155.18 10.3
 5 0 0 143.41 9.07
 -5 5 0 145.57 12.13
 -5 5 0 136.59 7.94
 0 -5 1 94.33 6.96
 -5 0 1 103.19 8.62
 5 0 1 111.21 7.86
 0 5 1 108.45 8.17
 0 5 1 105.78 8.15
 5 0 1 114.24 8.01
 0 -5 1 102.71 8.46
 5 0 1 114.91 7.95
 0 5 1 105.57 8.05
 5 0 1 94.67 7.12
 5 -5 1 91.27 6.66
 0 -5 1 102.29 8.35
 0 5 1 107.82 8.26
 -5 0 1 114.31 9.71
 5 -5 1 95.51 8.13
 5 0 1 85.47 6.72
 -5 5 1 77.68 7.67
 5 -5 1 95.64 7.72
 -5 0 1 98.22 7.14
 -5 0 1 107.44 10.14
 0 5 1 117.44 9.73
 0 5 1 112.55 8.37
 5 0 1 113.55 7.93
 -5 5 1 100.3 9.5
 -5 0 2 99.81 8.23
 0 -5 2 59.13 5.52
 0 5 2 76.89 6.8
 5 0 2 78.29 6.39
 0 5 2 80.72 7
 5 0 2 79.36 6.44
 0 -5 2 75.53 7.35
 5 0 2 83.58 6.59
 0 5 2 71.23 6.51
 5 0 2 66.32 5.93
 0 -5 2 79.76 7.21
 5 -5 2 67.07 5.99
 0 5 2 73.64 6.72
 -5 0 2 74.48 7.98
 5 -5 2 74.11 7.31
 -5 5 2 71.34 7.02
 5 0 2 58.69 5.83
 5 -5 2 86.01 7.34
 -5 0 2 72.79 6.52
 -5 0 2 69.03 8.05
 0 5 2 72.82 7.3
 0 5 2 73.69 6.68
 5 0 2 80.36 6.51
 -5 5 2 73.01 7.91
 -5 0 3 198.91 11.64
 0 -5 3 148.54 9.17
 0 5 3 182.73 10.37
 5 0 3 173.53 9.32
 0 5 3 185.01 10.34
 0 -5 3 173.47 11.11
 5 0 3 142.5 9.03
 5 0 3 172.28 9.44
 0 5 3 182.62 10.44
 5 0 3 177.39 9.44
 0 -5 3 214.55 11.84
 5 -5 3 165.32 10.05
 -5 0 3 168.45 11.92
 5 -5 3 198.59 12.23
 -5 5 3 173.47 10.89
 5 0 3 163.44 10.1
 0 5 3 187.8 10.53
 5 0 3 175.4 9.38
 -5 0 3 187.17 12.24
 0 5 3 161.96 10.72
 -5 0 3 193.52 11.21
 0 -5 3 151.08 10.37
 -5 5 3 171.73 11.7
 0 -5 4 7.85 2.28
 -5 0 4 12.82 3.19
 0 -5 4 13.75 3.5
 0 5 4 16.91 3.33
 5 0 4 10.14 2.43
 0 5 4 13.21 2.94
 5 0 4 11.92 2.54
 5 -5 4 10.28 2.77
 0 5 4 11.81 2.82
 5 0 4 8.1 2.19
 0 -5 4 10.6 2.95
 5 0 4 10.01 2.57
 -5 0 4 12.23 3.5
 5 0 4 13.27 3.29
 5 -5 4 10.89 3.33
 -5 5 4 11.86 3.15
 0 5 4 11.75 2.25
 -5 0 4 11.59 3.42
 -5 5 4 10.39 3.09
 0 5 4 13.19 3.2
 5 0 4 12.06 2.5
 0 5 4 13.68 3.06
 -5 0 4 11.8 3.24
 0 -5 4 9.7 3.04
 0 -5 5 73.88 6.84
 -5 0 5 105.97 8.59
 0 5 5 96.4 7.43
 0 5 5 96.95 7.39
 0 -5 5 102.06 8.79
 0 5 5 92.02 7.94
 5 0 5 89.96 7.38
 5 0 5 89.3 6.55
 -5 0 5 107.2 8.91
 0 -5 5 109.3 8.55
 5 -5 5 90.88 8.12
 -5 0 5 84.18 8.27
 -5 5 5 116.94 8.83
 5 0 5 90.72 7.93
 0 5 5 81.96 5.83
 5 -5 5 97.34 8.71
 0 5 5 96.38 7.45
 -5 0 5 115.86 9.44
 0 -5 5 103.86 8.53
 0 5 5 96.44 7.46
 -5 5 5 105.09 8.71
 0 5 5 85.43 7.3
 0 -5 6 16.02 3.71
 -5 0 6 12.1 2.94
 -5 5 6 14.74 3.17
 0 5 6 15.85 3.05
 0 5 6 13.48 2.86
 5 0 6 12.22 3.03
 5 -5 6 13.75 3.45
 0 5 6 15.18 3.22
 5 -5 6 14.48 3.51
 0 -5 6 18.74 3.78
 0 5 6 13.65 2.97
 0 5 6 15.3 3.07
 5 0 6 13.93 2.69
 5 0 6 19.99 3.93
 5 -5 6 17.96 4.05
 -5 5 6 15.83 3.48
 0 5 6 11.82 2.3
 0 5 6 14.48 2.97
 -5 0 6 16.58 3.89
 0 -5 6 13.65 3.05
 -5 0 6 18.47 4.09
 0 -5 6 15.91 3.71
 5 0 7 19.83 3.74
 5 -5 7 26.81 4.7
 0 -5 7 17.93 3.79
 5 -5 7 22.23 4.26
 0 5 7 17.54 3.14
 5 0 7 16.54 2.97
 -5 0 7 25.76 4.58
 0 -5 7 16.8 3.29
 0 5 7 18.53 3.04
 5 0 7 20.66 3.89
 -5 5 7 26.97 4.39
 5 -5 7 20.13 4.1
 -5 0 7 23.66 4.66
 0 -5 7 16.26 3.81
 0 5 7 19.85 3.42
 -5 0 7 21.14 4.16
 0 5 7 16.97 3.12
 0 5 7 20.49 3.37
 0 5 8 7.51 2.09
 -5 0 8 7.2 2.47
 0 -5 8 6.82 2.09
 5 0 8 7.3 2.49
 5 -5 8 7.23 2.76
 -5 5 8 7.41 2.31
 0 5 8 6.33 1.85
 0 5 8 6.85 2.07
 0 5 8 8.61 2.27
 5 0 8 9.24 2.32
 0 -5 8 9.69 2.93
 0 5 8 8.41 2.23
 5 -5 8 4.84 2.15
 5 0 8 9.43 2.66
 5 -5 8 11.91 3.08
 -5 0 8 5.99 2.27
 -5 0 8 11.48 3.36
 0 -5 8 9.18 2.92
 0 -5 9 5.97 2.32
 0 5 9 6.36 1.92
 5 -5 9 3.55 1.9
 0 5 9 3.21 1.39
 -5 0 9 3.16 1.86
 5 0 9 3.33 1.69
 5 -5 9 4.53 1.92
 -5 5 9 5.37 2.01
 0 5 9 2.7 1.28
 0 5 9 4.15 1.6
 5 0 9 5.6 1.86
 0 5 9 4.22 1.61
 -5 0 9 4.81 2.23
 0 -5 9 5.93 2.45
 -3 -3 -8 15.4 3.83
 -6 3 -8 21.73 4.01
 -3 6 -8 33 5.57
 6 -3 -8 18.77 3.82
 3 3 -8 31.56 4.95
 3 3 -8 18.97 3.8
 -3 6 -8 20.4 3.57
 -3 -3 -8 21.3 5.4
 -3 6 -8 18 3.35
 3 3 -8 23.26 4.17
 3 3 -8 21.48 3.93
 3 -6 -8 23.95 5.55
 -3 6 -8 19.34 3.43
 3 3 -8 23.77 4.23
 -3 6 -8 18.9 3.47
 3 3 -8 19.61 3.84
 -3 6 -7 0.15 1.16
 3 3 -7 -0.22 1.2
 -3 6 -7 0.75 1.3
 3 3 -7 -0.29 1.21
 -3 -3 -7 -1.63 2.09
 6 -3 -7 -3.33 2.48
 3 3 -7 0.93 1.47
 6 -3 -7 -0.37 1.27
 3 -6 -7 0.08 1.93
 -3 6 -7 -1.24 1.48
 3 3 -7 0.8 1.37
 -3 6 -7 1.49 1.55
 3 3 -7 1.6 1.66
 -3 6 -7 1.71 1.52
 3 3 -7 0.82 1.45
 -3 -3 -7 -0.85 2.08
 -6 3 -7 1.36 1.6
 -3 6 -7 -1.57 1.64
 -3 6 -6 38.43 5.05
 3 3 -6 39.6 5.45
 3 3 -6 46.9 5.99
 -3 6 -6 38.79 5.06
 -3 -3 -6 47.43 7.14
 3 -6 -6 43.72 6.66
 -3 6 -6 42.54 5.31
 3 3 -6 43.33 5.73
 -3 6 -6 42 5.22
 3 3 -6 49 5.96
 6 -3 -6 48.62 6.45
 3 3 -6 43.07 5.66
 6 -3 -6 45 5.77
 3 3 -6 44 5.76
 -3 6 -6 42.65 5.32
 -3 -3 -6 35.94 5.2
 -6 3 -6 39.62 5.08
 -3 6 -6 42.34 5.78
 -6 3 -6 44.71 5.95
 -3 6 -6 40.6 5.34
 6 -3 -6 51.01 6.34
 -3 -3 -5 -0.9 1.96
 6 -3 -5 -1.63 1.53
 3 3 -5 0.73 1.44
 -3 6 -5 -0.68 1.2
 -3 6 -5 1.47 1.38
 3 3 -5 -0.68 1.48
 -3 6 -5 -0.29 1.2
 3 3 -5 3.05 1.95
 3 3 -5 -0.6 1.41
 -3 6 -5 -0.74 1.2
 3 -6 -5 -0.62 1.6
 6 -3 -5 8.56 3.07
 3 3 -5 -0.17 1.24
 6 -3 -5 0.95 1.58
 -3 -3 -5 -0.68 1.47
 -3 6 -5 0.64 1.52
 -6 3 -5 1.6 1.39
 6 -3 -5 0.16 1.53
 -3 6 -5 -1.16 1.1
 3 3 -5 2.26 1.81
 -6 3 -5 -0.73 1.8
 -3 6 -5 0.29 1.53
 6 -3 -4 45.36 5.3
 -3 -3 -4 43.41 6.27
 -3 6 -4 40.56 4.82
 3 3 -4 45 5.72
 3 3 -4 45.28 5.78
 -3 6 -4 33.28 4.38
 3 -6 -4 48.87 6.28
 -3 -3 -4 44.55 4.99
 3 -6 -4 54.35 6.54
 6 -3 -4 44.45 5.76
 6 -3 -4 38.34 4.3
 3 3 -4 42.01 5.46
 -3 6 -4 31.66 4.24
 6 -3 -4 40.84 5.67
 3 3 -4 46.78 5.62
 6 -3 -4 44.2 5.49
 3 3 -4 41.26 5.45
 -3 6 -4 38.16 4.7
 -3 6 -4 38.49 4.68
 3 3 -4 55.56 6.31
 -3 6 -4 38.19 5.06
 -3 6 -4 42.67 5.89
 -6 3 -4 39.63 5.58
 -3 -3 -4 45.86 6.37
 -6 3 -4 40.17 5.65
 3 3 -3 -0.54 1.55
 -3 6 -3 0.39 0.87
 -3 -3 -3 0.71 1.09
 3 -6 -3 1.29 1.79
 6 -3 -3 1.24 1.16
 -3 6 -3 0.19 0.76
 3 3 -3 1.29 1.81
 -3 6 -3 0.43 0.8
 3 3 -3 0.59 1.71
 3 3 -3 0.08 1.61
 -3 6 -3 0.51 0.97
 -3 -3 -3 4.48 2.34
 6 -3 -3 0.24 1.29
 -6 3 -3 2.27 1.82
 3 3 -3 1.65 1.52
 6 -3 -3 0.02 1.12
 -6 3 -3 0.4 1.69
 -3 -3 -3 -2.48 2.49
 -3 6 -3 0.98 1.96
 6 -3 -3 -0.8 1.49
 3 -6 -3 -0.24 1.62
 -3 6 -3 0.73 1.07
 3 3 -3 0.9 1.66
 -6 3 -2 170.25 12.18
 -3 -3 -2 174.63 12.97
 -3 -3 -2 170.08 11.95
 6 -3 -2 163.44 9.87
 -3 6 -2 150.44 8.8
 3 3 -2 196.77 12.09
 3 3 -2 180.31 11.66
 -3 6 -2 150.64 8.84
 3 -6 -2 164.49 10.96
 -3 -3 -2 170.59 9.66
 -3 6 -2 144.52 8.66
 3 3 -2 172.12 11.28
 3 -6 -2 168.96 10.73
 3 3 -2 176.17 11.5
 -3 6 -2 156 8.93
 -6 3 -2 139 8.11
 3 3 -2 189.62 11
 6 -3 -2 180.93 10.94
 -3 6 -2 146.52 8.74
 -3 6 -2 171.42 12.14
 -6 3 -2 157.98 9.49
 3 3 -2 177.18 11.53
 6 -3 -1 4.02 2.26
 -3 -3 -1 0.49 1.89
 -3 6 -1 2.11 1.22
 3 -6 -1 2.42 2.25
 6 -3 -1 0.5 1.2
 3 -6 -1 0.78 1.54
 -3 -3 -1 0.82 1.32
 -3 6 -1 4.67 1.64
 3 3 -1 1.25 1.93
 -3 6 -1 3.79 1.6
 3 3 -1 2.64 2.73
 3 -6 -1 2.05 2.01
 -3 -3 -1 -0.86 1.23
 3 3 -1 1.62 2.48
 3 3 -1 1.61 1.88
 3 3 -1 2.91 2.38
 -3 6 -1 5.37 1.72
 -6 3 -1 2.87 1.47
 6 -3 -1 3.82 1.44
 -6 3 -1 -1.85 2.38
 -3 -3 -1 0.22 2.62
 -3 6 -1 2.31 2.77
 -6 3 -1 -0.02 0.9
 -3 6 -1 3.5 1.48
 3 3 -1 1.58 2.14
 3 3 -1 1.55 1.78
 -6 3 0 353.3 18.62
 -3 -3 0 366.85 19.72
 -3 -3 0 298.48 15.8
 6 -3 0 332.26 14.33
 -3 6 0 298.91 11.95
 3 3 0 359.19 16.93
 -3 6 0 299.42 11.9
 3 3 0 360.83 16.84
 -3 -3 0 304.89 13.58
 3 -6 0 300.74 14.78
 3 3 0 352.28 16.81
 3 3 0 317.62 15.13
 6 -3 0 295.11 11.92
 3 3 0 344.23 16.75
 -3 6 0 289.25 11.8
 3 -6 0 320.86 14.72
 -3 -3 0 334.8 13.47
 -6 3 0 294.98 13.57
 -3 -3 0 291.43 14.99
 6 -3 0 316.97 13.49
 -3 6 0 299.16 11.97
 3 3 0 349.88 16.82
 -3 6 0 302.68 12.08
 6 -3 0 291.27 12.05
 3 -6 0 357.14 15.49
 -3 6 0 328.86 17.42
 3 -6 1 2.88 2.23
 3 -6 1 1.46 1.85
 -3 -3 1 1.32 1.46
 3 3 1 -1.66 1.98
 3 3 1 2.18 2.41
 3 3 1 1.27 1.98
 3 -6 1 2.46 2.34
 -3 -3 1 0.3 1.35
 6 -3 1 4.82 1.83
 3 3 1 0.51 1.64
 -3 -3 1 6.52 2.73
 -6 3 1 1.71 1.75
 6 -3 1 -0.75 1.41
 -3 6 1 0.19 1.58
 3 3 1 3.64 2.41
 -6 3 1 0.39 2.6
 -3 -3 1 1.57 2.89
 -3 6 1 -2.61 2.6
 -3 -3 1 4.98 3.04
 6 -3 1 11.25 2.96
 -3 -3 2 190.48 12.04
 3 3 2 198.27 11.61
 3 3 2 202.53 11.64
 -3 -3 2 158.91 10.06
 3 -6 2 168.05 10.38
 3 3 2 205.16 11.84
 3 3 2 174.62 10.95
 6 -3 2 173.62 9.76
 -3 -3 2 172.63 8.67
 3 -6 2 172.2 10.66
 3 3 2 166.14 10.86
 -6 3 2 170.38 11.09
 -3 -3 2 159.14 10.82
 -3 6 2 168.72 10.44
 6 -3 2 176.8 10.84
 3 3 2 204.25 11.81
 -6 3 2 190.73 12.65
 -3 -3 2 178.19 12.57
 3 -6 2 199.34 10.97
 -3 -3 2 175.65 11.35
 -3 6 2 169.43 11.42
 -3 -3 3 0.34 1.21
 3 -6 3 0.91 1.42
 3 3 3 -0.6 1.51
 3 3 3 -0.96 1.53
 3 3 3 -0.83 1.5
 3 -6 3 3.59 2.01
 6 -3 3 4.17 1.76
 3 3 3 -1 1.45
 -6 3 3 -0.06 1.47
 -3 -3 3 -1.21 1.52
 3 3 3 1.72 1.59
 6 -3 3 1.54 1.46
 -3 6 3 0.92 1.3
 -6 3 3 -0.24 1.69
 -3 -3 3 1.53 1.82
 -3 6 3 1.31 1.64
 3 3 3 0.2 1.42
 -3 -3 3 2.61 2.03
 -3 -3 4 41.19 5.64
 3 3 4 54.38 5.52
 3 3 4 50.22 5.28
 3 -6 4 46.72 5.54
 3 3 4 50.21 5.37
 3 3 4 39.83 5.19
 6 -3 4 45.5 5.32
 3 -6 4 40.28 5.34
 -6 3 4 44.94 5.7
 3 3 4 38.42 5.33
 -3 -3 4 36.97 5.26
 -3 6 4 44.62 5.11
 6 -3 4 48.24 5.67
 3 3 4 48.13 5.22
 -3 -3 4 38.06 5.31
 -6 3 4 39.03 5.43
 -3 -3 4 46.63 5.87
 -3 6 4 36.66 4.95
 -3 -3 5 1.16 1.42
 3 -6 5 0.25 1.34
 3 3 5 0.04 1.14
 3 3 5 1.46 1.46
 6 -3 5 1.58 1.68
 3 3 5 2.01 1.56
 3 -6 5 0.09 1.38
 3 3 5 -0.44 1.26
 -6 3 5 -0.22 1.37
 -3 -3 5 2.05 1.85
 3 3 5 0.11 1.42
 6 -3 5 0.6 1.26
 -6 3 5 0.1 0.95
 -3 6 5 -1.15 1.43
 -3 -3 5 1.7 1.46
 -6 3 5 -0.33 1.39
 -3 6 5 0.45 1.01
 3 3 5 0.84 1.25
 -3 -3 5 -0.75 1.64
 -3 -3 6 48.65 6.2
 3 3 6 42.7 4.9
 3 -6 6 37.83 5.16
 3 3 6 38.85 4.63
 3 3 6 33.5 4.76
 3 -6 6 46.36 5.99
 3 3 6 39.55 4.74
 6 -3 6 40.89 5.27
 -6 3 6 46.79 5.73
 3 3 6 39.28 5.63
 -3 -3 6 41.31 5.62
 -6 3 6 46.74 5.29
 -3 6 6 59.41 6.05
 6 -3 6 43.07 5.6
 -6 3 6 39 4.88
 -3 -3 6 34.27 4.62
 -3 -3 6 48.19 6.34
 3 3 6 39.9 4.71
 -3 6 6 32.01 4.33
 3 3 7 0.88 1.22
 3 3 7 0.75 1.11
 3 -6 7 -1.18 1.69
 3 3 7 -0.04 0.98
 6 -3 7 1.87 1.76
 3 3 7 -1.35 1.51
 -3 -3 7 1.21 1.49
 -6 3 7 0.25 1.25
 3 3 7 -0.69 1.21
 6 -3 7 -2.13 1.83
 3 -6 7 1.21 1.36
 -3 6 7 -0.65 1.28
 3 3 7 0.76 1.15
 -3 -3 7 1.28 1.86
 -3 -3 7 0.07 1.44
 3 3 8 21.34 3.53
 3 3 8 20.74 3.44
 3 3 8 22.46 3.55
 3 3 8 21.96 3.86
 3 -6 8 21.78 4.46
 6 -3 8 20.85 3.92
 -3 -3 8 19.43 3.85
 -6 3 8 22.63 3.98
 3 3 8 20.95 4.03
 6 -3 8 20.77 3.91
 3 -6 8 18.87 3.7
 -3 6 8 19.09 3.59
 3 3 8 17.29 3.16
 -3 -3 8 24.83 4.5
 -3 -3 8 23.8 4.63
 -2 6 -8 7.11 2.37
 4 2 -8 4.51 1.87
 2 4 -8 6.36 2.43
 2 -6 -8 11.15 3.98
 4 -6 -8 4.67 2.81
 -2 6 -8 5.48 2.03
 4 2 -8 4.32 1.76
 2 4 -8 4.95 1.93
 -4 6 -8 3.95 1.57
 -2 -4 -8 4.2 2.24
 -4 -2 -8 1.47 1.48
 -6 2 -8 4.18 1.91
 -6 4 -8 4.14 2.05
 -4 6 -8 9.44 3.31
 6 -4 -8 5.64 2.24
 2 4 -8 6.86 2.36
 4 2 -8 8.31 2.83
 6 -2 -8 4.15 2.12
 -2 -4 -8 4.56 2.69
 -4 -2 -8 6.54 3.28
 -6 2 -8 4.05 2.11
 -6 2 -8 5.31 2.52
 -2 6 -8 6.1 2.27
 4 2 -8 1.74 1.31
 2 4 -8 6.18 2.47
 -4 6 -8 4.95 1.69
 -6 2 -8 4.82 2.38
 -4 6 -8 1.51 1.12
 -2 6 -8 6.52 2.31
 4 2 -8 4.47 1.88
 2 4 -8 6.98 2.48
 -4 6 -8 4.71 1.64
 -2 6 -8 6.17 2.2
 4 2 -8 3.63 1.64
 2 4 -8 4.43 2.29
 -6 2 -8 5.53 2.63
 -4 6 -7 10.2 2.33
 -2 6 -7 13.77 3.17
 4 2 -7 10.95 2.69
 2 4 -7 14.22 3.47
 -2 6 -7 8.67 2.6
 4 2 -7 12.15 2.82
 2 4 -7 8.93 2.71
 -4 6 -7 10.3 2.34
 -6 2 -7 14.1 3.72
 -2 6 -7 11.55 2.98
 4 2 -7 16.92 3.35
 2 4 -7 15 3.52
 -4 6 -7 10.68 2.39
 -2 -4 -7 13.13 3.43
 2 -6 -7 14.71 4.16
 4 -6 -7 15.21 4.23
 -2 6 -7 12.93 3.1
 4 2 -7 9.35 2.42
 2 4 -7 15.56 3.64
 6 -4 -7 18.18 4.06
 6 -2 -7 15.57 3.8
 6 -4 -7 12.02 3.11
 2 4 -7 14.49 3.3
 4 2 -7 12.12 3.33
 6 -2 -7 11.63 3.19
 -2 -4 -7 12.35 3.85
 -6 2 -7 14.13 3.5
 -4 -2 -7 14.1 4.42
 -4 6 -7 9.65 2.16
 -2 6 -7 12.77 3.05
 4 2 -7 12.27 2.89
 2 4 -7 16.9 3.77
 -6 2 -7 14.71 3.67
 -6 2 -7 13.11 3.49
 -4 -2 -7 14.07 3.72
 -6 2 -7 10.36 2.8
 -6 4 -7 16.85 3.9
 -4 6 -7 14.86 3.89
 -2 -4 -6 7.85 3.06
 -6 2 -6 11.45 3.08
 -4 -2 -6 13.27 3.98
 6 -4 -6 10.89 2.83
 -2 6 -6 11.06 2.81
 4 2 -6 9.85 2.67
 -4 6 -6 9.48 2.22
 2 4 -6 10.75 3.11
 -2 -4 -6 10.52 3.06
 2 -6 -6 11.18 3.64
 4 -6 -6 10.58 3.38
 -4 6 -6 9.24 2.23
 -2 6 -6 7.87 2.59
 4 2 -6 8.42 2.42
 2 4 -6 9.56 2.98
 -2 6 -6 8.8 2.55
 4 2 -6 11.45 2.83
 2 4 -6 10.63 2.98
 -4 6 -6 11.97 2.53
 -2 6 -6 9.81 2.64
 4 2 -6 9.39 2.54
 2 4 -6 8.39 2.77
 -4 6 -6 9.4 2.25
 -2 6 -6 7.37 2.47
 2 4 -6 9.67 2.99
 4 2 -6 9.13 2.57
 6 -4 -6 9.91 3.1
 6 -2 -6 10.94 3.29
 2 4 -6 9.43 2.61
 4 2 -6 8.02 2.87
 6 -2 -6 9.42 3
 6 -4 -6 10.86 3.08
 -6 2 -6 9.84 2.73
 -2 -4 -6 7.19 2.75
 -6 4 -6 7.5 2.26
 -4 6 -6 6.23 2.19
 -2 6 -6 8.88 2.69
 -4 -2 -6 7.32 2.45
 4 -6 -6 12.27 3.41
 -4 -2 -6 14.71 3.78
 -6 2 -6 9.65 2.79
 -6 4 -6 8.63 3.15
 -4 6 -6 8.83 2.94
 6 -4 -5 66.38 6.62
 -6 2 -5 60.61 6.5
 -2 -4 -5 60.15 7.6
 -4 -2 -5 64.24 8.18
 -2 6 -5 54.98 6.02
 4 2 -5 58.51 6.3
 2 4 -5 69.44 7.38
 -4 6 -5 55.35 5.31
 4 2 -5 66.87 6.74
 2 4 -5 74.1 7.6
 -4 6 -5 51.17 5.13
 -2 6 -5 57.74 6.13
 2 -6 -5 57.21 7.24
 4 -6 -5 64.6 7.52
 -4 -2 -5 70.21 7.79
 -2 -4 -5 68.71 7.28
 4 -6 -5 62.43 6.9
 6 -4 -5 66.12 7.03
 6 -2 -5 69.31 7.41
 -2 6 -5 54.29 5.93
 4 2 -5 63.73 6.56
 2 4 -5 70.64 7.36
 6 -4 -5 71.77 7.43
 6 -2 -5 79.24 7.95
 2 4 -5 63.92 6.3
 4 2 -5 70.65 7.38
 6 -2 -5 64.99 7.23
 -4 6 -5 57.16 5.4
 4 2 -5 62.74 6.52
 2 4 -5 73.41 7.52
 -2 6 -5 54.96 6.03
 -6 4 -5 52.99 6.03
 -4 -2 -5 45.78 6.3
 -6 2 -5 48.46 6.24
 -4 6 -5 54 5.23
 -2 6 -5 56.07 6.04
 4 2 -5 64.78 6.62
 2 4 -5 82.37 8.01
 -6 2 -5 62.27 6.95
 -4 6 -5 56.88 6.84
 -6 4 -5 62.99 7.33
 -2 6 -5 56.24 6.63
 -4 6 -5 91.67 8.37
 -6 2 -4 11.74 2.82
 -2 -4 -4 9.16 3.02
 -4 -2 -4 9.21 3.4
 6 -4 -4 9.12 2.41
 -4 6 -4 9.49 2.36
 -2 6 -4 9.85 2.7
 4 2 -4 7.35 2.65
 2 4 -4 13.6 3.54
 -2 -4 -4 8.03 2.77
 2 -6 -4 11.58 3.53
 6 -4 -4 7.38 2.4
 4 -6 -4 11.87 3.21
 -4 6 -4 11.23 2.53
 -2 6 -4 8.55 2.6
 4 2 -4 7.81 2.59
 2 4 -4 10.83 3.32
 -4 6 -4 12.73 2.68
 -2 6 -4 8.46 2.53
 4 2 -4 6.25 2.36
 2 4 -4 7.83 3.05
 -2 6 -4 7.66 2.31
 4 2 -4 10.63 2.95
 2 4 -4 6.95 2.47
 -4 6 -4 11.9 2.65
 -2 6 -4 7.92 2.43
 4 2 -4 8.46 2.63
 2 4 -4 10.74 3.14
 4 2 -4 7.23 2.06
 6 -4 -4 7.88 2.71
 6 -2 -4 15.64 3.88
 2 4 -4 8.25 2.3
 4 2 -4 20.05 3.96
 6 -2 -4 10.24 3.16
 6 -2 -4 8.9 2.88
 6 -4 -4 7.93 2.71
 -6 2 -4 10.71 3.42
 -6 4 -4 8.48 2.76
 -4 6 -4 8.05 2.74
 4 -6 -4 8.88 2.8
 2 -6 -4 8.87 3.03
 -6 4 -4 8.56 2.77
 -4 -2 -4 9.87 3.31
 -4 6 -4 5.93 2.45
 -2 6 -4 10.83 3.11
 -6 2 -4 8.76 3.24
 -6 2 -3 123.99 8.54
 6 -2 -3 116.26 8.66
 -2 -4 -3 114.36 9.69
 -4 -2 -3 124.8 10.56
 6 -4 -3 112.18 8.4
 -2 6 -3 102.34 7.78
 2 4 -3 130.69 9.85
 4 2 -3 119.71 8.99
 2 4 -3 134.6 10.04
 4 2 -3 119.77 9.07
 -2 6 -3 93.63 7.54
 -2 6 -3 101.71 7.77
 2 4 -3 124.77 9.57
 4 2 -3 118.46 8.91
 4 -6 -3 112.68 8.65
 2 -6 -3 121.26 9.85
 2 -6 -3 114.12 9.66
 4 -6 -3 110.25 8.9
 -2 -4 -3 129.01 9.59
 2 4 -3 124.23 9.69
 4 2 -3 120.25 8.95
 -2 6 -3 97.13 7.67
 4 2 -3 111.86 7.28
 6 -4 -3 128.29 9.64
 -4 -2 -3 97.18 7.68
 4 2 -3 159.89 10.69
 6 -2 -3 130.48 9.84
 2 4 -3 122.58 8.22
 6 -4 -3 119.95 8.32
 4 2 -3 127.25 9.38
 -2 6 -3 102.78 7.85
 2 4 -3 126.18 9.75
 -4 6 -3 109.86 8.47
 -2 6 -3 115.17 9.93
 -6 2 -3 117.07 9.57
 -6 4 -3 117.43 8.75
 -4 6 -3 110.19 9.63
 -6 4 -3 102.27 8.8
 -4 -2 -3 103.52 9.83
 -6 2 -3 104.47 9.72
 6 -4 -3 123.69 8.36
 6 -2 -3 120.69 9.55
 6 -4 -3 115.3 8.9
 -6 4 -2 56.18 6.77
 -4 -2 -2 59.98 7.66
 -6 2 -2 36.25 6.03
 -6 2 -2 37.47 4.69
 -2 -4 -2 41.05 5.71
 -4 -2 -2 46.9 6.4
 6 -2 -2 39.65 5.01
 6 -4 -2 37.35 4.9
 -2 6 -2 37.22 4.6
 2 4 -2 59.79 6.6
 4 2 -2 46.28 5.67
 2 4 -2 63.91 6.87
 4 2 -2 47.92 5.83
 -2 6 -2 36.26 4.57
 2 -6 -2 37.86 5.39
 4 -6 -2 35.37 4.83
 -2 -4 -2 47.74 5.78
 -2 6 -2 34.58 4.48
 2 4 -2 56.01 6.39
 4 2 -2 45.53 5.61
 4 2 -2 40.1 5.25
 4 -6 -2 36.15 4.71
 2 -6 -2 35.74 5.23
 -2 -4 -2 74.32 6.96
 2 4 -2 60.53 6.61
 4 2 -2 48.56 5.85
 -2 6 -2 33.77 4.4
 -6 2 -2 62.6 5.48
 4 2 -2 39.71 4.23
 -4 -2 -2 36.66 5.18
 6 -4 -2 39.17 4.36
 4 2 -2 45.22 5.65
 -2 6 -2 35.33 4.49
 2 4 -2 53.67 6.27
 -4 6 -2 38.02 4.74
 -2 6 -2 46.67 6.6
 -6 2 -2 44.15 5.29
 -6 4 -2 34.3 4.36
 -6 4 -2 41.26 6.63
 -4 6 -2 37.47 5.81
 6 -4 -2 36.82 4.66
 6 -2 -2 47.99 5.9
 4 -6 -2 38.72 5.24
 6 -4 -2 40.07 4.77
 4 2 -2 49.15 5.99
 2 4 -2 43.9 4.74
 -4 6 -1 57.54 7.29
 -6 2 -1 63.28 5.62
 -2 6 -1 65.16 7.54
 -6 4 -1 58.79 5.14
 -6 4 -1 70.04 8.78
 -6 4 -1 64.92 7.34
 -4 -2 -1 68.06 8.36
 -6 2 -1 63.08 8
 -6 2 -1 68.66 6
 -2 -4 -1 55.52 6.38
 -4 -2 -1 75.91 8.05
 6 -2 -1 63.84 6.13
 -2 6 -1 62.63 5.8
 2 4 -1 82.85 8.1
 4 2 -1 72.65 7.24
 2 4 -1 72.27 7.7
 4 2 -1 75.94 7.43
 -2 6 -1 60.7 5.75
 4 -6 -1 60.34 6.12
 -2 -4 -1 87.92 7.63
 2 -6 -1 65.26 6.95
 2 4 -1 71.16 7.44
 4 2 -1 71.09 7.1
 -2 6 -1 56.39 5.48
 4 2 -1 60.12 6.22
 6 -2 -1 81.21 5.86
 4 -6 -1 62.75 5.97
 2 -6 -1 72.37 7.29
 -2 -4 -1 66.47 6.57
 -2 6 -1 56.35 5.56
 2 4 -1 68.75 7.43
 4 2 -1 75.48 7.35
 -6 2 -1 56.59 5.71
 4 2 -1 63.08 5.24
 -4 -2 -1 66.76 7.6
 6 -2 -1 56.78 4.87
 6 -4 -1 69.2 6.13
 -2 6 -1 58.76 5.64
 2 -6 -1 69.88 6.35
 6 -4 -1 60.3 5.82
 4 -6 -1 74.7 7.02
 2 4 -1 69.8 7.44
 4 2 -1 67.23 7
 2 4 -1 74.73 5.95
 -4 6 0 82.42 8.59
 -2 6 0 81.18 8.34
 -6 4 0 79.5 9.32
 -6 4 0 77.74 8.37
 -4 -2 0 77.81 9.11
 -6 2 0 76.72 8.79
 -6 2 0 81.91 6.62
 -2 -4 0 84.22 7.72
 -4 -2 0 72.39 7.86
 6 -2 0 85 6.9
 4 2 0 92.77 8.21
 -2 6 0 74.33 6.2
 2 4 0 82.53 7.81
 -2 6 0 77.03 6.36
 2 4 0 83.38 7.92
 4 2 0 88.81 8.28
 -4 -2 0 66.31 5.71
 -2 -4 0 84.95 7.63
 2 -6 0 76.68 7.47
 4 -6 0 67.02 6.44
 2 4 0 82.74 7.79
 -2 6 0 74.06 6.21
 4 2 0 92.06 8.14
 6 -2 0 74.28 5.79
 4 2 0 71.62 6.82
 4 -6 0 74.24 6.5
 2 -6 0 81.57 7.58
 -2 -4 0 72.89 6.81
 -2 6 0 76.72 6.37
 6 -4 0 83.93 6.03
 2 4 0 86.31 8.17
 4 2 0 84.49 7.99
 -6 2 0 71.92 6.86
 4 2 0 72.55 6.62
 -6 4 0 71.1 6.3
 -4 -2 0 79.74 8.05
 6 -2 0 99.11 6.86
 6 -4 0 82.45 7.07
 -2 6 0 75.52 6.31
 2 -6 0 87.53 7.18
 4 -6 0 81.37 7.48
 6 -4 0 77.3 6.55
 4 2 0 82.05 5.92
 2 4 0 93.65 8.4
 4 2 0 93.17 8.31
 2 4 0 83.66 6.19
 6 -4 0 69.32 5.6
 -2 6 1 59.68 6.76
 -6 4 1 65.41 8.13
 -4 6 1 62.57 7.4
 -6 4 1 71.48 7.66
 -4 -2 1 67.1 7.94
 -6 2 1 70.82 8.15
 -6 2 1 74.36 6.3
 -2 -4 1 62.46 6.92
 -4 -2 1 68.73 7.53
 6 -2 1 59.94 5.72
 2 4 1 72.98 7.21
 4 2 1 72.04 7.19
 -2 6 1 61.73 5.73
 -2 6 1 62.43 5.75
 2 4 1 67.97 7.05
 4 2 1 78.51 7.49
 -4 -2 1 53.75 5.35
 -2 -4 1 65.04 6.58
 2 -6 1 63.63 6.79
 4 -6 1 57.85 5.76
 4 2 1 81.88 7.51
 -2 6 1 67.46 5.86
 2 4 1 73.06 7.21
 2 4 1 70.63 7.08
 4 2 1 60.54 6.15
 6 -2 1 56.84 5.2
 4 -6 1 60.92 5.98
 2 -6 1 63.31 6.74
 -2 -4 1 69.95 6.34
 -2 6 1 65.8 5.87
 6 -4 1 68.4 5.92
 2 4 1 63.27 6.87
 -6 2 1 59.86 6.52
 -6 4 1 53.61 5.62
 4 2 1 64.16 6.4
 -4 -2 1 63.75 7
 6 -2 1 58.97 5.69
 6 -4 1 62.77 6.41
 -4 6 1 59.32 6.65
 -2 6 1 60.37 5.96
 -2 6 1 62.38 5.76
 2 4 1 67.83 7.03
 4 2 1 76.78 7.32
 2 4 1 65.45 5.33
 -4 -2 1 81.35 7.16
 6 -4 1 63.27 5.83
 2 -6 1 93.49 7.12
 4 -6 1 70.96 6.86
 -2 -4 2 44.92 5.74
 -4 -2 2 39.53 5.73
 6 -2 2 42.21 4.69
 -6 2 2 42.83 4.81
 2 4 2 41.65 5.39
 4 2 2 43.07 5.27
 -2 6 2 42.99 4.7
 -2 6 2 49.02 5.02
 2 4 2 48.97 5.97
 4 2 2 45.4 5.41
 -2 -4 2 40.14 5.26
 4 -6 2 69.31 6.1
 2 -6 2 40.85 5.4
 -2 6 2 46.69 4.89
 4 2 2 43.78 5.25
 2 4 2 44.34 5.53
 2 4 2 39.58 5.38
 6 -2 2 46.52 4.85
 4 2 2 37.96 5.03
 4 -6 2 40.79 5.18
 2 -6 2 43.87 5.52
 -2 -4 2 40.36 4.75
 -2 6 2 46.09 4.86
 6 -4 2 42.48 4.87
 4 2 2 45.03 5.45
 -6 2 2 46.04 5.96
 -6 4 2 39.13 5.07
 -4 -2 2 38.99 5.6
 -4 6 2 47.88 5.89
 -2 6 2 39.07 4.56
 6 -2 2 33.74 4.57
 6 -4 2 43.04 5.35
 2 -6 2 42.14 4.8
 -2 -4 2 41.02 5.64
 2 -6 2 47.44 4.95
 4 -6 2 46.97 5.62
 -4 -2 2 43.72 5.42
 -6 4 2 55.65 6.62
 -4 -2 2 44.04 6.29
 -6 2 2 51.19 6.61
 -2 6 2 45.36 4.83
 2 4 2 38.5 5.26
 4 2 2 47.82 5.52
 -2 6 2 39.8 5.48
 -6 4 2 40.24 6.16
 -4 6 2 41.71 6.09
 -2 -4 3 123.22 9.26
 -4 -2 3 132.99 10.16
 6 -2 3 110.91 7.84
 -6 2 3 124.66 8.55
 2 4 3 130.88 9.27
 4 2 3 120.29 8.32
 -2 6 3 121.51 7.82
 -2 6 3 120.6 7.78
 4 2 3 122.04 8.32
 2 4 3 136.31 9.39
 -2 -4 3 104.77 8.8
 4 -6 3 105.49 7.65
 2 -6 3 102.23 8.56
 -2 6 3 121.12 7.84
 2 4 3 129.11 9.28
 4 2 3 120.81 8.39
 4 2 3 104.62 8.16
 2 4 3 109.69 8.74
 6 -2 3 99.83 7.52
 6 -4 3 114.1 8.38
 -2 6 3 115.92 7.73
 4 -6 3 97.5 8.05
 -2 -4 3 118.1 7.94
 2 -6 3 106.65 8.65
 4 2 3 98.97 8.25
 -6 2 3 121.26 9.71
 -6 4 3 108.27 8.55
 -4 -2 3 110.92 9.45
 -4 6 3 115.16 8.85
 -2 6 3 106.99 7.62
 6 -2 3 103.58 8.22
 6 -4 3 113.7 8.97
 -6 4 3 120.67 9.1
 -2 6 3 119.08 7.81
 2 4 3 130.51 9.3
 4 2 3 117.94 8.28
 -6 4 3 114.44 9.24
 -4 -2 3 109.41 9.35
 -6 2 3 105.52 9.2
 -4 -2 3 105.89 8.61
 2 -6 3 103.63 7.68
 -2 -4 3 113.13 9.1
 4 -6 3 127.41 8.89
 -2 6 3 99.48 8.14
 -4 6 3 104.94 8.79
 -6 2 4 9.8 2.53
 -2 -4 4 10.54 2.89
 -4 -2 4 8.84 3.09
 6 -2 4 8.14 2.31
 -2 -4 4 10.79 3.19
 4 -6 4 9.26 2.33
 2 -6 4 10.03 3.02
 -2 6 4 9.05 2.25
 2 4 4 8.88 2.62
 4 2 4 16.18 3.19
 -2 6 4 7.48 2.06
 2 4 4 8.42 2.37
 4 2 4 15.3 3.06
 4 -6 4 8.36 2.57
 -2 6 4 7.73 1.98
 -2 -4 4 9.29 2.28
 2 4 4 11.67 3
 2 -6 4 9.83 3.1
 4 2 4 15.22 3.11
 6 -2 4 7.22 2.26
 6 -4 4 8.85 2.51
 2 4 4 9.57 2.91
 4 2 4 9.46 2.67
 -4 -2 4 7.99 3.15
 -6 4 4 9.62 2.86
 -2 6 4 9.23 2.29
 -6 2 4 9.16 3.09
 -2 -4 4 5.77 2.4
 4 2 4 7.58 2.63
 6 -2 4 7.71 2.5
 6 -4 4 7.44 2.52
 -6 4 4 8.45 2.63
 -4 6 4 11.95 3.15
 -2 6 4 8.19 2.21
 -6 4 4 8.5 2.61
 -4 -2 4 10.73 3.14
 -4 6 4 10.03 2.81
 -2 6 4 5.43 2.06
 -6 2 4 11.78 3.22
 2 4 4 10.68 2.62
 4 2 4 17.56 3.29
 -2 6 4 8.41 2.1
 -4 -2 4 8.46 2.98
 2 -6 4 7.71 2.22
 -2 -4 4 11 3.38
 6 -2 5 65.57 5.92
 -6 2 5 64.96 6.45
 -2 -4 5 59.42 6.5
 -4 -2 5 69.97 7.37
 2 4 5 62.46 6.14
 4 2 5 61.14 5.76
 2 4 5 68.51 6.35
 -2 -4 5 64.52 7.12
 2 -6 5 54.69 6.32
 -6 4 5 85.93 7.51
 -4 -2 5 112.04 8.83
 -6 2 5 57.69 6.45
 -2 -4 5 49.92 5.85
 4 2 5 59.53 6.27
 4 2 5 65.07 5.94
 2 4 5 61.32 6.67
 2 -6 5 69.32 7.04
 4 -6 5 61.4 6.71
 -2 -4 5 62.61 5.81
 6 -2 5 58.15 6.2
 6 -4 5 68.59 6.88
 -4 -2 5 74.27 7.69
 -6 2 5 61.78 6.86
 4 2 5 54.93 6.51
 -6 4 5 62.67 6.58
 -2 -4 5 66.62 6.84
 -6 4 5 71.23 6.76
 -4 6 5 65.49 6.59
 -2 6 5 61.92 5.8
 6 -2 5 54.45 6.16
 6 -4 5 60.89 6.75
 2 4 5 64.18 6.26
 4 2 5 57.61 5.63
 -4 -2 5 71.35 7.55
 2 -6 5 62.38 6.17
 -2 -4 5 69.92 7.36
 2 4 5 61.29 6.11
 4 2 5 64.45 5.93
 -4 6 5 58.53 6.38
 -2 6 5 47.63 5.33
 2 -6 6 7.65 2.65
 -6 4 6 10.22 2.56
 -6 2 6 7.34 2.25
 -2 -4 6 10.52 2.62
 -4 6 6 11.39 2.8
 -2 6 6 6.16 1.94
 -4 -2 6 10.7 2.73
 2 4 6 8.72 2.54
 4 2 6 6.29 2.01
 -6 4 6 7.52 2.55
 -4 -2 6 8.61 2.72
 -6 2 6 7.97 2.52
 -2 -4 6 7.86 2.57
 4 2 6 7.2 2.45
 6 -2 6 9.08 2.83
 6 -4 6 11.64 3.15
 4 -6 6 6.59 2.62
 -6 4 6 7.41 2.35
 -4 6 6 11.04 2.99
 -2 6 6 12.04 2.69
 2 4 6 10.45 2.7
 4 2 6 8.5 2.31
 2 4 6 11.79 2.8
 4 2 6 9.76 2.38
 6 -2 6 8.9 2.06
 4 -6 6 9.66 2.98
 -2 -4 6 8.28 2.32
 2 -6 6 10.39 3.07
 4 2 6 6.82 2.12
 2 4 6 9.15 2.53
 6 -2 6 10.41 2.77
 6 -4 6 8.35 2.61
 2 4 6 9.7 2.89
 4 2 6 8.41 2.52
 -4 -2 6 10.01 3.1
 -2 -4 6 16.55 3.87
 -2 -4 6 10.53 3
 -4 -2 6 11.97 3.35
 6 -2 6 10.47 2.35
 -6 2 6 11.37 2.85
 2 4 7 11.65 2.66
 4 2 7 10.57 2.46
 -6 4 7 15.89 3.33
 -4 -2 7 16.73 3.68
 -6 2 7 13.3 3.17
 -2 -4 7 10.37 2.82
 4 2 7 11.48 3.03
 6 -2 7 10.54 2.95
 6 -4 7 14 3.36
 4 -6 7 12.94 3.38
 -6 4 7 14.77 3.12
 -4 6 7 12.12 3.04
 -2 6 7 11.96 2.71
 2 4 7 12.84 2.88
 4 2 7 12.44 2.68
 2 4 7 13.53 2.94
 4 2 7 11.06 2.52
 6 -2 7 11.4 2.36
 4 -6 7 14.36 3.59
 2 -6 7 15.95 3.75
 2 4 7 12.4 2.81
 4 2 7 11.69 2.62
 6 -2 7 12.49 3.02
 6 -4 7 12.28 3.11
 2 4 7 12.03 3.03
 4 2 7 13.49 3.12
 -4 -2 7 16.52 3.94
 -2 -4 7 12.43 3.47
 -2 -4 7 13.06 3.24
 -4 -2 7 13.9 3.67
 2 4 8 2.81 1.49
 4 2 8 3.91 1.73
 -2 -4 8 9.42 2.74
 -4 -2 8 5.59 2.38
 -6 4 8 6.91 2.33
 -6 2 8 7.03 2.41
 4 2 8 3.9 1.8
 6 -2 8 5.88 2.25
 6 -4 8 6.22 2.4
 4 -6 8 4.85 2.15
 2 -6 8 4.01 1.7
 -6 4 8 5.51 2.05
 -4 6 8 5.05 2.18
 -2 6 8 7.35 2.17
 2 4 8 5.55 1.94
 4 2 8 4.43 1.68
 -4 -2 8 7.45 2.84
 -2 -4 8 5.92 2.65
 4 -6 8 3.97 2.12
 2 -6 8 9.05 2.99
 2 4 8 4.2 1.75
 4 2 8 3.39 1.5
 -4 -2 8 6.19 2.44
 6 -2 8 3.74 1.49
 2 4 8 2.88 1.48
 4 2 8 5.01 1.81
 6 -2 8 2.97 1.77
 6 -4 8 4.29 2.01
 2 4 8 2.84 1.56
 4 2 8 3.23 1.57
 -1 -5 -8 1.55 1.87
 -6 1 -8 2.66 2.1
 -1 -5 -8 4.01 2.38
 5 -6 -8 3.75 2.28
 -1 6 -7 6.95 2.46
 1 5 -7 5.38 2.09
 -1 -5 -7 9.36 3.17
 1 -6 -7 13.27 3.88
 5 -6 -7 9.13 3.29
 -1 6 -7 9.27 2.76
 1 5 -7 7.93 2.66
 -1 -5 -7 9.01 3.19
 -6 1 -7 9.7 3.16
 -5 -1 -7 9.08 3.41
 6 -1 -7 11.55 3.32
 6 -5 -7 8.43 2.83
 5 1 -7 13.29 3.51
 6 -1 -7 11.55 3.44
 5 -6 -7 8.28 2.87
 -1 6 -7 9.49 2.71
 1 5 -7 8.73 2.7
 -1 6 -7 4.72 1.96
 1 5 -7 9.04 2.75
 -1 6 -7 7.18 2.45
 1 5 -7 8.89 2.74
 -5 -1 -7 8.68 2.77
 -6 1 -7 7.6 2.49
 -6 5 -7 7.32 2.91
 -5 6 -7 14.57 3.87
 -1 6 -6 5.26 2.05
 1 5 -6 5.49 2.33
 -1 -5 -6 3.96 2.22
 -6 1 -6 4.99 2.4
 -5 -1 -6 8.58 3.45
 -1 6 -6 5.95 2.21
 1 5 -6 5.74 2.36
 -1 6 -6 6.32 2.25
 1 5 -6 7.36 2.65
 -1 6 -6 6.87 2.35
 1 5 -6 4.8 2.14
 -1 6 -6 3.98 2.02
 1 5 -6 9.59 2.89
 6 -5 -6 5.04 2.25
 6 -1 -6 5.1 2.3
 6 -5 -6 4.27 2.16
 5 1 -6 11.35 3.35
 5 -6 -6 5.39 2.58
 6 -1 -6 7.78 2.89
 6 -5 -6 6.23 2.33
 -5 -1 -6 1.38 1.44
 -5 6 -6 4.93 2.1
 -6 1 -6 1.95 1.43
 -1 6 -6 3.06 1.65
 1 5 -6 5.13 2.15
 -1 -5 -6 7.2 2.7
 1 -6 -6 6.19 2.55
 5 -6 -6 8.43 2.94
 -5 -1 -6 6.24 2.48
 -6 1 -6 2.89 1.68
 -6 5 -6 6.3 2.69
 -5 6 -6 7.74 2.88
 -1 -5 -5 43.48 6.22
 -6 1 -5 39.69 5.87
 6 -5 -5 39.67 5.02
 -5 -1 -5 54.09 7.36
 -1 6 -5 40.82 5.49
 1 5 -5 53.09 6.51
 -1 6 -5 36.43 5.15
 1 5 -5 44.54 6.01
 -1 -5 -5 48.25 6.49
 1 -6 -5 46.1 6.49
 5 -6 -5 44.38 5.95
 -5 -1 -5 43.37 6.26
 6 -5 -5 42.01 5.42
 6 -1 -5 62 6.93
 -1 6 -5 40.03 5.38
 1 5 -5 44.41 5.93
 5 1 -5 40.44 5.21
 6 -5 -5 47.05 5.94
 6 -1 -5 54.91 6.63
 5 -6 -5 50.06 6.78
 6 -5 -5 40.37 5.9
 5 1 -5 52.04 6.72
 6 -1 -5 50.77 6.63
 -1 6 -5 38.97 5.39
 1 5 -5 51.18 6.39
 -5 -1 -5 33.32 5.5
 1 5 -5 47.56 6.27
 -6 1 -5 30.42 5.25
 -1 6 -5 42.3 5.6
 1 5 -5 49.74 6.33
 -5 6 -5 37.96 5.72
 -6 1 -5 43.71 5.82
 -6 5 -5 43.11 6
 -1 6 -5 46.65 6.1
 -5 6 -5 42.04 5.82
 -6 5 -5 38.76 6
 -6 1 -4 8.96 2.85
 -5 -1 -4 6.43 2.99
 6 -5 -4 12.23 2.96
 -1 -5 -4 7.54 2.78
 -1 6 -4 7.32 2.39
 5 1 -4 9.62 2.44
 1 5 -4 9.54 2.97
 -1 -5 -4 9.59 3.01
 1 -6 -4 11.32 3.41
 5 -6 -4 7.76 2.56
 -1 6 -4 7.11 2.46
 5 1 -4 8.7 2.26
 1 5 -4 13.12 3.54
 -1 6 -4 4.96 2.35
 5 1 -4 9.59 2.47
 1 5 -4 9 3.31
 1 -6 -4 12.89 3.69
 5 1 -4 10.58 2.46
 1 5 -4 8.04 2.82
 -1 6 -4 8.83 2.85
 5 1 -4 8.71 2.57
 6 -5 -4 9.37 2.71
 6 -1 -4 8.77 2.95
 6 -5 -4 9.78 3.27
 5 -6 -4 8.78 2.9
 5 1 -4 10.13 3.45
 6 -1 -4 6.99 2.69
 -6 1 -4 6.92 2.71
 -6 5 -4 5.96 2.73
 -5 6 -4 5.95 2.59
 -1 6 -4 10.87 3.23
 -5 -1 -4 9.11 3.19
 1 5 -4 7.13 2.83
 6 -1 -4 11.42 3.2
 6 -5 -4 7.77 2.61
 -1 6 -4 7.44 2.57
 5 1 -4 9.03 2.26
 1 5 -4 8.44 2.91
 -5 -1 -4 10.33 3.16
 -6 1 -4 9.45 2.75
 -6 5 -4 9.01 2.91
 -5 6 -4 6.4 2.51
 -1 -5 -3 68.82 7.29
 -6 1 -3 75.84 7.62
 -5 -1 -3 89.1 9.2
 -1 6 -3 73.68 7.08
 1 5 -3 107.47 8.94
 5 1 -3 78.14 6.67
 1 5 -3 103.38 8.79
 5 1 -3 81.32 6.83
 -1 6 -3 78.62 7.38
 1 -6 -3 87.72 8.56
 5 -6 -3 72.92 6.85
 -5 -1 -3 87.03 8.89
 -6 1 -3 81.9 8.04
 -1 -5 -3 85.19 8.2
 -1 6 -3 73.4 7.09
 1 5 -3 107.39 8.93
 5 1 -3 82.16 6.81
 5 1 -3 80.59 7.01
 1 -6 -3 88.92 8.7
 -1 -5 -3 73.16 7.72
 1 5 -3 109.85 9.08
 5 1 -3 80.89 6.85
 -1 6 -3 70.4 6.99
 5 1 -3 83.82 7.1
 6 -5 -3 81.31 7.53
 6 -1 -3 84.27 8
 5 1 -3 96.21 8.96
 6 -1 -3 81.22 8.3
 6 -5 -3 86.42 7.88
 1 5 -3 106.73 8.95
 5 1 -3 75.89 6.64
 -1 6 -3 75.22 7.19
 -6 5 -3 73.53 8.51
 -1 6 -3 78.43 8.27
 -5 6 -3 67.82 7.92
 -6 5 -3 82.34 7.35
 -5 6 -3 72.47 7.1
 -5 -1 -3 69.27 8.09
 1 5 -3 93.97 9.27
 -6 1 -3 64.78 7.92
 6 -1 -3 94.97 8.37
 6 -5 -3 65.9 6.74
 5 -6 -3 85.22 7.94
 6 -5 -3 72.08 6.94
 -5 -1 -2 21.88 4.46
 -6 1 -2 22.69 4.27
 -5 6 -2 20.25 3.64
 -6 5 -2 20.86 3.56
 -6 1 -2 23.28 4.81
 -6 5 -2 18.58 4.64
 -6 5 -2 17.09 3.88
 -5 6 -2 19.68 4.48
 -5 -1 -2 21.4 4.82
 -1 6 -2 22.49 4.68
 1 5 -2 17.8 4.34
 -1 -5 -2 18.93 3.78
 -6 1 -2 21.57 4
 -5 -1 -2 20.12 4.54
 -1 6 -2 23.09 4.02
 5 1 -2 21.8 3.71
 5 1 -2 22.35 3.77
 1 5 -2 21.89 4.33
 -1 6 -2 18.19 3.56
 -1 -5 -2 21.6 4.21
 1 -6 -2 23.33 4.64
 5 -6 -2 16.45 3.19
 6 -5 -2 18.06 3.47
 5 -6 -2 20.54 3.85
 1 5 -2 24.91 4.41
 5 1 -2 21.6 3.64
 -1 6 -2 15.88 3.33
 1 5 -2 24.88 4.46
 5 1 -2 25.04 3.99
 5 -6 -2 22.71 3.35
 -1 -5 -2 24.73 4.49
 1 -6 -2 42.37 5.91
 5 1 -2 22.94 3.82
 1 5 -2 24.31 4.42
 -1 6 -2 21.27 3.85
 -5 -1 -2 21.97 4.04
 -6 1 -2 20.01 3.33
 5 1 -2 19.92 3.44
 6 -5 -2 19.36 3.24
 -1 6 -2 24.12 4.12
 5 1 -2 20.44 3.63
 1 -6 -2 21.83 3.37
 6 -1 -2 30.1 4.7
 5 1 -2 19.49 3.61
 1 5 -2 25.67 4.61
 6 -1 -2 28.58 5.06
 6 -5 -2 19.04 3.48
 5 1 -2 24.76 4.65
 -5 6 -1 38.03 4.59
 -6 5 -1 40.65 6.62
 -5 6 -1 47.26 6.66
 -1 6 -1 51.81 6.94
 -6 5 -1 42.76 4.49
 -5 -1 -1 46.74 6.98
 -6 5 -1 46.27 6.03
 -6 1 -1 45.09 7.01
 -1 -5 -1 37.25 5.05
 -6 1 -1 38.35 5.16
 -5 -1 -1 38.85 5.84
 -1 6 -1 42.82 5.23
 1 5 -1 51.31 6.47
 5 1 -1 46.5 5.56
 -1 6 -1 45.45 5.46
 1 5 -1 42.42 5.86
 5 1 -1 49.35 5.74
 5 -6 -1 37.58 4.48
 -5 -1 -1 46.87 5.96
 -1 -5 -1 45.65 6
 1 -6 -1 47.33 6.01
 5 1 -1 51.2 5.81
 -1 6 -1 40.26 5.17
 1 5 -1 53.39 6.56
 6 -1 -1 43.95 4.72
 5 1 -1 41.26 5.1
 5 -6 -1 36.32 4.31
 1 -6 -1 45.62 6
 -1 -5 -1 39.27 5.41
 -1 6 -1 44.2 5.39
 1 5 -1 47.37 6.15
 5 1 -1 50.92 5.81
 -5 -1 -1 44.24 6.12
 -6 1 -1 35.28 4.82
 5 1 -1 62.7 5.75
 6 -5 -1 42.95 5.23
 1 5 -1 49.38 6.26
 -1 6 -1 44.46 5.44
 5 1 -1 46.21 5.05
 1 -6 -1 46.06 4.78
 6 -1 -1 43.84 5.2
 5 -6 -1 42.89 5.44
 6 -5 -1 43.7 5.39
 5 1 -1 47.33 5.65
 6 -5 -1 40.57 4.64
 -1 6 0 36.15 5.74
 -6 1 0 34.31 6.03
 -6 5 0 34.72 6.1
 -5 6 0 27.72 5.36
 -5 -1 0 32.59 5.82
 -6 5 0 29.62 4.93
 -1 -5 0 34.62 4.9
 -6 1 0 27.99 4.49
 6 -1 0 34.42 4.52
 -5 -1 0 27.24 4.88
 -1 6 0 37.6 4.87
 1 5 0 35.47 5.35
 5 1 0 39.11 5.22
 -1 6 0 29.81 4.4
 1 5 0 33.38 5.24
 5 1 0 35.64 4.96
 -5 -1 0 38.44 5.12
 -1 -5 0 33.35 5.09
 1 -6 0 34.47 5.24
 5 -6 0 25.92 3.56
 1 5 0 35.76 5.2
 5 1 0 39.36 5.17
 -1 6 0 29.81 4.3
 6 -1 0 28.67 3.78
 5 1 0 29.13 4.26
 5 -6 0 28.39 3.87
 1 -6 0 36.53 5.3
 -1 -5 0 30.49 4.7
 -1 6 0 33.71 4.72
 1 5 0 33.07 5.03
 5 1 0 33.58 4.93
 -5 -1 0 37.74 5.88
 5 1 0 26.97 3.91
 -6 1 0 34.38 4.99
 6 -1 0 28.91 3.76
 6 -5 0 35.4 4.96
 -1 6 0 35.29 4.72
 1 5 0 32.93 5.15
 5 1 0 36.19 5.03
 6 -5 0 24.31 3.23
 5 1 0 32.44 4.04
 6 -5 0 32.13 4.51
 1 -6 0 33.93 3.99
 5 -6 0 39.86 5.24
 -5 -1 0 26.24 3.82
 -1 -5 1 41.21 5.19
 -6 1 1 43.89 5.4
 -5 -1 1 48.4 6.36
 6 -1 1 36.88 4.78
 5 1 1 48.62 5.78
 -1 6 1 43.93 5.27
 1 5 1 47.74 5.87
 -1 6 1 45.01 5.31
 1 5 1 46.33 5.73
 5 1 1 48.03 5.67
 -1 -5 1 42.98 5.74
 1 -6 1 35.18 5.26
 -1 6 1 42.48 5.11
 5 1 1 49.34 5.72
 1 5 1 48.05 5.87
 6 -1 1 47.69 5.01
 5 1 1 38.56 4.82
 5 -6 1 42.73 4.89
 1 -6 1 44.24 5.84
 -1 -5 1 39.23 5.16
 -1 6 1 40.19 5.07
 6 -5 1 46.8 4.88
 1 5 1 45.72 5.77
 -5 -1 1 44.34 6.27
 -6 1 1 42.99 5.87
 5 1 1 38.21 4.89
 6 -1 1 39.63 4.64
 6 -5 1 42.28 5.5
 -5 -1 1 55.26 7.25
 -6 5 1 46 5.95
 -6 1 1 44.34 6.69
 5 1 1 42.24 4.32
 6 -5 1 38.07 4.94
 5 -6 1 49.55 5.89
 -5 -1 1 44.31 5.06
 -1 6 1 42.63 5.19
 1 5 1 42.78 5.63
 5 1 1 45.88 5.64
 -6 5 1 41.44 6.4
 -5 6 1 46.58 6.35
 -1 6 1 37.34 5.61
 -1 -5 2 19.95 3.65
 -6 1 2 19.08 3.6
 -5 -1 2 23.65 4.51
 6 -1 2 19.54 3.5
 5 1 2 24.22 3.92
 -1 6 2 23.97 3.93
 -1 6 2 24.11 3.94
 1 5 2 26.97 4.44
 -1 -5 2 20.69 4.16
 1 -6 2 27.65 4.65
 5 1 2 20.99 3.77
 1 5 2 22.41 4.02
 -1 6 2 21.24 3.64
 1 5 2 21.5 3.89
 -1 -5 2 24.97 4.12
 5 1 2 21.79 3.85
 5 -6 2 19.25 3.53
 1 -6 2 20.03 3.91
 -1 6 2 24.92 4.04
 6 -5 2 29.59 4.17
 5 1 2 21.35 3.58
 6 -1 2 15.37 2.93
 -5 -1 2 15.93 3.87
 -6 1 2 24.8 4.6
 1 5 2 25.26 4.28
 5 1 2 18.23 3.5
 6 -1 2 16.34 3.33
 6 -5 2 21.01 3.99
 -5 6 2 22.39 4.27
 -6 5 2 19.18 3.99
 -6 1 2 16.23 4.24
 -6 5 2 14.38 3.83
 -5 6 2 19.51 4.21
 -1 6 2 21.92 4.21
 -5 -1 2 25.98 4.92
 1 5 2 22.61 4.47
 -1 6 2 24.59 4.05
 1 5 2 21.7 3.88
 5 1 2 18.1 3.51
 1 -6 2 32.02 4.72
 5 1 2 20.93 2.95
 6 -5 2 19.87 3.63
 -5 -1 2 15.21 3.13
 5 -6 2 23.29 4.11
 -1 -5 2 19.26 3.96
 -5 -1 3 86.42 8.18
 6 -1 3 76.06 6.54
 -1 -5 3 77.26 7.03
 -6 1 3 84.54 7.46
 1 5 3 84.19 7.43
 5 1 3 82.54 6.89
 -1 6 3 75.59 6.67
 1 5 3 88.47 7.6
 5 1 3 83.26 6.8
 -1 6 3 77.05 6.65
 -1 -5 3 71.25 7.48
 1 -6 3 66.99 7.14
 -1 6 3 76.7 6.73
 1 5 3 89.99 7.65
 5 1 3 82.83 6.88
 5 1 3 65.46 6.27
 6 -1 3 64.16 6
 6 -5 3 74.32 7.03
 -1 6 3 78.58 6.88
 -1 -5 3 75.77 6.93
 1 -6 3 86.03 7.87
 5 -6 3 72.25 6.93
 -5 -1 3 84.86 8.33
 -6 1 3 78.81 8.04
 5 1 3 69.41 6.68
 -6 5 3 89.55 7.9
 5 -6 3 82.58 8.21
 -5 6 3 83.42 7.94
 6 -1 3 71.4 6.82
 6 -5 3 85.52 8.01
 -1 6 3 80.65 6.91
 1 5 3 79.01 7.24
 5 1 3 87.24 7.01
 -5 -1 3 75.82 7.85
 1 5 3 78.25 7.75
 -6 1 3 88.57 8.49
 -5 -1 3 79.3 7.37
 1 -6 3 66.28 6.69
 -1 -5 3 83.31 7.88
 -6 5 3 74.76 7.94
 -1 6 3 68.02 6.81
 -5 6 3 72.74 7.57
 -1 -5 4 11.03 2.75
 -6 1 4 9.53 2.73
 -5 -1 4 12.18 3.4
 6 -1 4 6.85 2.12
 -1 -5 4 6.11 2.63
 1 -6 4 7.1 2.68
 -1 6 4 10.08 2.51
 1 5 4 11.5 2.96
 5 1 4 9.56 2.44
 6 -1 4 6.91 1.87
 -1 6 4 10.66 2.56
 1 5 4 11.7 3
 5 1 4 6.7 2.13
 6 -1 4 9.31 2.09
 5 -6 4 6.79 2.44
 -1 6 4 8.3 2.39
 1 5 4 10.11 2.76
 5 1 4 10.14 2.57
 -1 -5 4 9.47 2.69
 6 -1 4 9.44 2.09
 1 -6 4 8.7 2.68
 6 -1 4 7.69 2.25
 6 -5 4 8.24 2.59
 1 5 4 9.89 2.87
 5 1 4 6.84 2.37
 -5 -1 4 9.4 3.05
 -1 6 4 8.7 2.41
 -6 1 4 5.94 2.4
 5 1 4 8.68 2.77
 6 -1 4 8.4 2.67
 6 -5 4 12.72 3.39
 5 -6 4 5.86 2.67
 -6 5 4 10.94 3.04
 -5 6 4 20.64 3.86
 -1 6 4 9.14 2.17
 -6 1 4 6.91 2.86
 -5 6 4 7.6 2.59
 -6 5 4 4.06 2.09
 -1 6 4 5.96 2.19
 -5 -1 4 8.12 2.96
 1 5 4 5.31 2.25
 5 1 4 9.29 2.47
 6 -1 4 7.92 1.95
 -1 6 4 8.15 2.33
 1 5 4 11.18 2.88
 -5 -1 4 11.32 2.96
 1 -6 4 9.08 2.58
 -1 -5 4 8.07 2.63
 6 -1 5 43.49 4.67
 -1 -5 5 36.31 4.88
 -6 1 5 49.82 5.93
 -5 -1 5 49.27 6.17
 -1 6 5 48.96 5.23
 1 5 5 50.58 5.65
 5 1 5 34.85 4.32
 6 -1 5 38.88 4.15
 -1 6 5 42.83 4.81
 1 5 5 49.49 5.53
 -1 -5 5 44.04 5.94
 1 -6 5 36.38 5.33
 -6 1 5 39.54 5.33
 -5 -1 5 43.22 5.69
 1 5 5 38.53 5.14
 1 5 5 42.11 5.58
 5 1 5 42.56 4.72
 5 1 5 40.15 5.11
 6 -1 5 44.63 4.47
 6 -1 5 47.36 5.39
 -1 -5 5 40.67 5.05
 1 -6 5 47.94 5.91
 5 -6 5 38.92 5.42
 6 -5 5 33.75 5
 5 1 5 36.81 5.23
 -5 -1 5 51.14 6.35
 -6 1 5 45.78 5.91
 -6 5 5 45.32 5.61
 -5 6 5 49.07 5.9
 -1 6 5 40.7 4.36
 6 -1 5 41.76 5.39
 6 -5 5 59.79 6.9
 5 -6 5 43.34 6.02
 -1 6 5 42.15 4.89
 1 5 5 46.3 5.42
 5 1 5 41.28 4.67
 6 -1 5 41.2 4.3
 -5 -1 5 49.34 6.26
 1 -6 5 46.37 5.7
 -1 -5 5 48.66 6.11
 -1 6 5 42.37 4.83
 1 5 5 47.35 5.5
 5 1 5 41.81 4.74
 6 -1 5 40.87 4.28
 -5 6 5 36.11 5.11
 -1 6 5 39.07 4.88
 -6 5 5 39.23 5.32
 -1 -5 6 3.57 2.01
 1 -6 6 5.83 2.51
 -5 -1 6 5.28 2.1
 -5 6 6 6.28 2.18
 -6 1 6 4.79 1.91
 -1 6 6 2.92 1.43
 1 5 6 4.21 1.63
 -1 6 6 5.71 1.88
 1 5 6 4.13 1.73
 5 1 6 4.83 1.73
 -5 -1 6 5.9 2.49
 -6 1 6 5.93 2.47
 -1 -5 6 4.13 1.94
 5 1 6 2.26 1.58
 6 -1 6 4.87 2.13
 6 -5 6 5.2 2.19
 5 -6 6 3.97 2.26
 -6 5 6 5.43 2.03
 -5 6 6 5.39 2.22
 -1 6 6 4.29 1.57
 1 5 6 4.71 1.94
 5 1 6 3.75 1.58
 -1 6 6 4.74 1.71
 -1 6 6 4.49 1.68
 1 5 6 5.64 1.97
 5 1 6 3.28 1.43
 6 -1 6 4.43 1.55
 5 -6 6 4.11 2.05
 -1 -5 6 4.93 1.89
 1 -6 6 3.78 2.05
 -1 6 6 2.98 1.45
 1 5 6 4.55 1.87
 5 1 6 4.18 1.65
 6 -1 6 4.4 1.75
 6 -5 6 3.13 1.79
 1 5 6 3.01 1.77
 5 1 6 8.68 2.3
 -5 -1 6 5.04 2.17
 1 -6 6 3.82 1.78
 -1 -5 6 4.53 2.07
 -1 -5 6 5.59 2.07
 -6 1 6 4.49 1.86
 -5 -1 6 6.88 2.45
 1 5 7 11.22 2.64
 5 1 7 6.58 1.94
 1 5 7 10.31 2.49
 5 1 7 7.65 2.07
 6 -1 7 7.27 1.9
 5 -6 7 8.66 2.82
 -1 -5 7 9.08 2.5
 1 -6 7 14.31 3.42
 1 5 7 8.47 2.32
 5 1 7 6.61 1.98
 5 1 7 7.74 2.44
 6 -1 7 6.69 2.44
 6 -5 7 8.48 2.72
 5 -6 7 7.05 2.58
 -6 5 7 11.48 2.88
 -5 6 7 12.18 3.02
 -1 6 7 7.45 2.02
 1 5 7 9.12 2.37
 5 1 7 6.43 1.96
 -5 -1 7 9.5 3.03
 1 -6 7 5.96 2.24
 -1 -5 7 19.22 4.12
 -5 -1 7 10.37 3.13
 -6 1 7 6.81 2.42
 6 -1 7 7.9 2.32
 6 -5 7 8.99 2.63
 1 5 7 8.69 2.52
 5 1 7 7.61 2.37
 -5 -1 7 9.88 2.87
 -6 1 7 9.36 2.78
 -1 -5 7 6.04 2.16
 6 -1 8 0.68 0.8
 5 -6 8 1.07 1.36
 -1 -5 8 1.03 1.26
 0 6 -6 10.38 2.94
 0 -6 -6 22.3 4.8
 0 6 -6 9.06 2.74
 0 6 -6 11.95 3.03
 0 6 -6 11.13 3.12
 6 0 -6 13.4 3.3
 6 0 -6 12.25 3.53
 6 -6 -6 12.31 3.63
 -6 0 -6 9.23 2.77
 -6 6 -6 12.39 3.33
 0 6 -6 7.6 2.64
 -6 0 -6 11.63 3.61
 -6 0 -6 7.79 2.54
 -6 6 -6 9.91 2.95
 0 6 -6 11.01 3.04
 0 6 -5 -0.42 1.4
 0 -6 -5 1.28 1.55
 0 6 -5 -0.13 1.16
 0 6 -5 -0.65 1.29
 0 6 -5 1.38 1.43
 6 0 -5 1.33 1.63
 6 0 -5 0.49 1.36
 6 -6 -5 1.45 1.63
 -6 0 -5 -0.66 1.36
 -6 6 -5 0.18 1.28
 0 6 -5 0.95 1.5
 -6 0 -5 -0.34 1.31
 -6 0 -5 1 1.34
 -6 6 -5 -0.43 1.28
 0 6 -5 0.73 1.38
 0 6 -4 17.81 3.76
 0 -6 -4 17.33 3.98
 6 -6 -4 12.92 3.27
 0 6 -4 14.39 3.48
 0 6 -4 11.87 3.14
 0 -6 -4 21.85 4.6
 0 6 -4 17.39 3.74
 6 0 -4 21.64 4.11
 6 -6 -4 18.4 3.98
 6 0 -4 20.61 4.46
 -6 0 -4 13.63 3.18
 -6 6 -4 12.99 3.09
 0 6 -4 13.51 3.37
 6 -6 -4 15.59 3.18
 -6 0 -4 12.28 3.46
 -6 0 -4 11.74 3.37
 -6 6 -4 13.59 3.69
 0 6 -4 16.08 3.91
 -6 0 -3 2.07 1.83
 0 6 -3 1.19 1.4
 0 -6 -3 1.62 1.74
 6 -6 -3 1.36 1.57
 0 6 -3 1.4 1.46
 0 6 -3 1.09 1.53
 0 6 -3 -0.19 1.3
 -6 0 -3 5.37 2.43
 -6 6 -3 1.38 1.62
 0 6 -3 4.4 2.38
 6 0 -3 1.06 1.51
 6 -6 -3 3.18 2.02
 6 0 -3 0.99 1.91
 -6 6 -3 0.46 1.07
 6 0 -3 1.39 1.54
 6 -6 -3 1.15 1.1
 0 6 -3 -0.27 1.38
 0 -6 -3 -0.39 1.71
 -6 0 -2 51.37 7.27
 0 6 -2 52.17 7.06
 -6 0 -2 42.24 6.03
 0 6 -2 63.12 6.89
 0 6 -2 63.06 6.93
 -6 0 -2 53.67 6.28
 0 -6 -2 47.03 6.2
 0 6 -2 61.78 6.79
 0 -6 -2 53.54 6.67
 0 6 -2 59.95 6.75
 6 0 -2 48.98 5.96
 6 -6 -2 43.99 5.3
 0 6 -2 56.08 6.58
 -6 6 -2 53.48 7.38
 -6 6 -2 37.94 4.72
 6 -6 -2 35.96 4.81
 6 0 -2 62.36 7.41
 6 0 -2 48.81 5.69
 6 -6 -2 45.09 5.75
 -6 0 -1 1.64 1.77
 0 6 -1 1.45 2.06
 0 -6 -1 1.38 1.74
 6 -6 -1 0.37 1.44
 0 6 -1 2.86 2.08
 0 6 -1 -0.13 1.44
 0 -6 -1 0.54 1.83
 0 6 -1 0.93 1.59
 6 0 -1 -0.02 1.12
 -6 0 -1 2.05 1.69
 6 -6 -1 1.31 1.58
 -6 0 -1 8.35 3.59
 -6 6 -1 1.79 2.04
 0 6 -1 1.19 1.86
 6 0 -1 0.11 1.31
 0 6 -1 -0.18 1.53
 -6 6 -1 -0.69 0.9
 -6 0 0 84.55 8.45
 0 6 0 87.82 8.07
 0 6 0 88.36 8.01
 0 -6 0 85.22 8.28
 6 0 0 79.71 6.66
 6 -6 0 80.71 7.53
 6 0 0 74.19 6.57
 0 6 0 82.94 7.84
 0 -6 0 85.93 8.13
 -6 0 0 78.77 7.97
 6 0 0 70.14 6.16
 6 -6 0 99 8.5
 0 6 0 86.81 8.02
 -6 0 0 90.69 9.82
 0 6 0 89.87 9.29
 0 6 0 80.22 7.67
 -6 6 0 78.08 9.01
 0 6 1 1.75 1.89
 0 -6 1 1.46 1.93
 0 6 1 -0.19 1.5
 0 6 1 0.72 1.44
 0 -6 1 0.26 1.46
 0 6 1 -0.82 1.68
 6 0 1 -0.02 1.11
 -6 0 1 3.91 2.27
 6 0 1 0.26 1.06
 6 -6 1 0.02 1.38
 6 -6 1 1.27 1.76
 6 0 1 -0.25 1.16
 0 6 1 -1.13 1.55
 -6 0 1 5.13 2.9
 -6 6 1 3.27 2.46
 0 6 1 2.92 2.32
 -6 0 1 1.18 1.77
 -6 0 2 49.07 6.09
 0 6 2 47.97 5.74
 0 6 2 47.47 5.71
 0 -6 2 50.29 6.37
 0 6 2 49.64 5.91
 6 0 2 39.02 4.76
 0 6 2 45.23 5.57
 6 -6 2 44.97 5.37
 0 -6 2 43.19 5.6
 -6 0 2 49.92 6.45
 6 0 2 39.29 4.85
 6 -6 2 57.34 6.77
 0 6 2 52.38 6.05
 -6 0 2 59.66 7.45
 0 6 2 46.54 6.22
 6 -6 2 43.29 5.43
 0 -6 2 43.08 5.79
 6 0 2 42.76 4.52
 -6 6 2 41.41 6.11
 -6 0 3 -0.89 1.5
 0 -6 3 -0.18 1.37
 0 6 3 0.86 1.29
 6 0 3 0.34 0.87
 0 6 3 0.56 1.07
 6 0 3 -0.62 1.03
 0 6 3 1.75 1.36
 6 0 3 1.04 0.99
 0 -6 3 0.99 1.4
 6 -6 3 0.18 1.03
 6 0 3 1.03 1.09
 -6 0 3 0.2 1.25
 0 6 3 1.51 1.55
 6 0 3 2.24 1.62
 6 -6 3 0.49 1.39
 -6 6 3 2.88 1.8
 0 -6 3 1.3 1.44
 6 0 3 1.62 1.15
 0 6 3 0.53 0.94
 -6 0 3 1.91 1.5
 -6 6 3 3.96 2.09
 0 6 3 2.09 1.44
 -6 0 4 12.46 3.07
 6 0 4 21.06 3.28
 6 0 4 21.17 3.25
 0 6 4 18.27 3.36
 0 -6 4 14.74 3.45
 -6 0 4 13.14 3.34
 -6 6 4 12.99 3.3
 0 6 4 10.47 2.82
 0 6 4 19.67 3.44
 0 -6 4 11.68 2.97
 6 -6 4 14.08 3.34
 6 0 4 14.5 3.02
 -6 0 4 18.19 3.74
 0 6 4 16.8 3.34
 6 0 4 13.69 3.12
 6 -6 4 16.86 3.84
 -6 6 4 17.32 3.69
 0 -6 4 12.54 3.14
 0 6 4 19.52 3.59
 6 0 4 21.09 3.28
 0 6 4 22.16 3.74
 6 0 4 20.4 3.21
 0 -6 5 -0.39 1.33
 -6 0 5 1.7 1.43
 -6 6 5 0.54 1.1
 0 6 5 0.11 0.79
 0 6 5 1.68 1.21
 6 0 5 1.19 1.09
 0 6 5 2.8 1.56
 0 -6 5 0.4 1.15
 6 0 5 0.61 0.84
 0 6 5 3.73 1.73
 6 0 5 0.58 0.92
 6 -6 5 1.14 1.33
 6 0 5 -0.38 0.93
 -6 0 5 -0.56 1.09
 6 0 5 2.21 1.5
 6 -6 5 -0.47 1.12
 -6 6 5 -0.25 1.15
 6 0 5 -0.04 0.64
 0 6 5 2.61 1.51
 0 -6 5 -1.06 1.3
 -6 0 5 0.32 1.21
 0 -6 6 14.39 3.56
 -6 0 6 11.17 2.71
 -6 6 6 9.9 2.53
 0 6 6 8.75 2.3
 0 6 6 8.39 2.3
 6 0 6 10.47 2.39
 -6 0 6 9 2.77
 6 0 6 10.31 2.85
 6 -6 6 13.32 3.49
 -6 6 6 13.94 3.23
 6 0 6 11.06 2.37
 0 6 6 12.77 2.78
 6 -6 6 7.99 2.57
 6 0 6 11.76 2.83
 0 -6 6 10.88 2.92
 0 6 6 9.96 2.5
 6 0 6 9.59 2.17
 -6 0 6 12.8 3.11
 0 -6 6 13.63 3.31
 0 6 6 13.18 2.8
 6 0 6 10.5 2.31
 6 0 7 -0.19 0.74
 6 0 7 -0.45 0.77
 6 0 7 0.78 0.94
 6 0 7 -0.84 0.88
 -3 -4 -6 3.95 2.46
 -4 -3 -6 2.56 2.14
 -3 7 -6 1.41 1.19
 4 3 -6 1.99 1.51
 3 4 -6 2.72 1.91
 3 -7 -6 2.51 2.2
 4 -7 -6 3.73 2.47
 -3 7 -6 2.31 1.37
 4 3 -6 2.09 1.43
 3 4 -6 1.42 1.39
 -3 7 -6 3.85 1.75
 4 3 -6 1.9 1.3
 3 4 -6 1.83 1.61
 4 -7 -6 2.05 1.84
 3 -7 -6 2.89 2.2
 -3 7 -6 1.52 1.24
 4 3 -6 3.58 1.92
 3 4 -6 3.14 1.86
 7 -4 -6 -0.09 1.56
 7 -3 -6 1.37 1.41
 3 4 -6 1.09 1.13
 4 3 -6 3.59 1.99
 7 -3 -6 2.09 1.54
 7 -3 -6 1.33 1.58
 7 -4 -6 3.28 1.78
 -3 -4 -6 1.44 1.4
 -4 7 -6 3.13 1.75
 -4 -3 -6 3.73 1.88
 -3 7 -6 1.95 1.42
 -7 3 -6 1.57 1.32
 -7 4 -6 2.84 1.61
 -3 7 -6 4.01 1.77
 4 3 -6 2.96 1.75
 3 4 -6 4.4 2.1
 -4 -3 -6 2.52 1.61
 -7 3 -6 2.62 1.69
 -7 4 -6 2.68 1.85
 -4 7 -6 1.11 1.48
 -3 -4 -5 17.97 4.34
 -4 -3 -5 18.52 4.41
 7 -4 -5 16.7 3.68
 -3 7 -5 13.59 2.96
 4 3 -5 16.54 3.59
 3 4 -5 17.25 3.84
 3 -7 -5 16.79 4.09
 4 -7 -5 18.73 4.3
 4 3 -5 20.44 3.99
 3 4 -5 19.22 4
 -3 7 -5 12.14 2.83
 -3 7 -5 12.14 2.82
 4 3 -5 16.35 3.59
 3 4 -5 14.62 3.49
 4 -7 -5 15.06 3.76
 3 -7 -5 25.48 5.09
 4 3 -5 15.41 3.5
 3 4 -5 16.53 3.73
 -3 7 -5 9.5 2.51
 7 -4 -5 18.18 4.1
 7 -3 -5 21.65 4.47
 3 4 -5 18.58 3.57
 4 3 -5 21.05 4.2
 7 -3 -5 18.15 3.83
 7 -3 -5 21.45 4.33
 7 -4 -5 17.1 3.97
 -7 4 -5 14.84 3.41
 -3 -4 -5 13.48 3.6
 -7 3 -5 14.57 3.62
 -4 -3 -5 13.18 3.54
 -4 7 -5 15.65 3.58
 -3 7 -5 20.85 4.09
 -3 7 -5 12.9 2.82
 4 3 -5 17.93 3.74
 3 4 -5 14.93 3.55
 -7 3 -5 20.71 4.35
 -7 4 -5 19.51 4.08
 7 -4 -4 2.67 1.78
 -3 -4 -4 4.17 2.33
 -4 -3 -4 3.29 2.08
 -3 7 -4 1.83 1.22
 4 3 -4 4.43 2.17
 3 4 -4 5.52 2.5
 3 -7 -4 3.59 2.26
 4 -7 -4 4.32 2.24
 -3 7 -4 3.28 1.51
 4 3 -4 3.56 1.93
 3 4 -4 6.05 2.47
 -3 7 -4 2.67 1.48
 4 3 -4 1.62 1.55
 3 4 -4 3.55 2.15
 -3 7 -4 2.44 1.38
 4 3 -4 4.24 2.08
 3 4 -4 3.88 2.19
 -3 7 -4 1.56 1.12
 4 3 -4 4.65 2.21
 3 4 -4 4.87 2.28
 7 -4 -4 1.63 1.64
 7 -3 -4 5.45 2.48
 3 4 -4 3.3 1.82
 4 3 -4 4.54 2.12
 7 -3 -4 3.17 1.83
 7 -3 -4 3.38 2.13
 7 -4 -4 3.16 2
 -7 4 -4 4.63 2.3
 -7 3 -4 5.35 2.45
 -3 -4 -4 8.22 3.09
 -4 -3 -4 2.42 1.92
 -4 7 -4 2.05 1.67
 -3 7 -4 2.87 1.96
 4 -7 -4 2 1.68
 3 -7 -4 6.05 2.7
 -7 3 -4 3.95 1.95
 -7 4 -4 3.69 1.8
 -3 -4 -3 32.92 5.49
 7 -3 -3 31.19 4.65
 7 -4 -3 27.6 4.38
 -4 -3 -3 29.51 5.41
 -3 7 -3 27.67 3.96
 3 4 -3 30.17 4.96
 4 3 -3 31.69 5.03
 3 4 -3 29.38 4.98
 4 3 -3 31.02 4.96
 -3 7 -3 25.02 3.78
 3 -7 -3 29.35 5.16
 4 -7 -3 26.64 4.8
 4 -7 -3 23.4 4.29
 3 -7 -3 37.33 5.7
 -3 -4 -3 29.91 4.46
 -7 3 -3 26.32 5.04
 -3 -4 -3 29.6 5.7
 -4 -3 -3 24.97 5.15
 -7 4 -3 26.53 4.78
 3 4 -3 32.48 5.19
 4 3 -3 30.38 4.85
 -3 7 -3 25.83 3.81
 7 -4 -3 31.79 5.18
 7 -3 -3 39.1 5.79
 -4 -3 -3 26.96 4.22
 7 -3 -3 31.9 5
 3 4 -3 31.35 4.44
 4 3 -3 34.75 5.15
 3 4 -3 31.46 5.1
 4 3 -3 25.36 4.61
 -3 7 -3 24.66 3.74
 3 4 -3 33.46 5.26
 4 3 -3 35.38 5.35
 -3 7 -3 23.62 3.68
 -3 7 -3 33.63 5.53
 -4 7 -3 31.42 5.32
 7 -3 -3 36.16 5.57
 7 -4 -3 34.11 5.25
 4 -7 -3 35.57 5.25
 3 -7 -3 29.82 4.74
 3 4 -2 11.66 3.53
 4 3 -2 12.78 3.45
 3 -7 -2 10.19 3.18
 4 -7 -2 8.94 2.86
 3 -7 -2 9.93 2.78
 4 -7 -2 10.11 2.91
 -3 -4 -2 10.03 2.69
 3 4 -2 10.58 3.16
 4 3 -2 9.84 3.14
 3 4 -2 10.67 3.21
 4 3 -2 10.66 3.2
 3 -7 -2 9.82 3.12
 -3 -4 -2 10.59 2.77
 4 -7 -2 7.02 2.34
 3 4 -2 12.97 3.42
 4 3 -2 11.86 3.25
 -4 -3 -2 11.27 3.18
 3 4 -2 6.51 2.01
 4 3 -2 8.44 2.65
 7 -4 -2 8.05 2.38
 7 -3 -2 11.86 3.12
 7 -3 -2 11.21 3.3
 7 -4 -2 8.51 2.96
 3 4 -2 9.89 3.19
 4 3 -2 12.6 3.42
 -7 3 -2 9.46 3.24
 -3 -4 -2 10.33 3.66
 -4 -3 -2 6.72 3.01
 -4 7 -2 6 2.79
 -3 7 -2 10.29 3.22
 -7 4 -2 10.73 3.27
 7 -3 -2 11.59 2.96
 7 -4 -2 7.52 2.47
 -3 -4 -2 10.53 3.08
 -4 -3 -2 8.36 3.11
 4 3 -1 28.65 5.01
 3 4 -1 22.19 4.48
 4 3 -1 23.15 4.55
 3 -7 -1 20.79 4.2
 4 -7 -1 17.62 3.76
 3 -7 -1 16.51 3.45
 4 -7 -1 22.63 4.14
 -3 -4 -1 19.16 3.58
 3 4 -1 22.9 4.56
 4 3 -1 22.11 4.49
 3 4 -1 24.33 4.62
 4 -7 -1 24.86 4.13
 3 -7 -1 17.95 3.85
 3 4 -1 24.87 4.69
 4 3 -1 27.23 4.86
 4 3 -1 16.95 3.73
 -7 3 -1 15.16 2.91
 -4 -3 -1 22.04 4.59
 4 3 -1 25.32 4.23
 7 -4 -1 20.85 3.68
 3 4 -1 21.32 3.51
 7 -4 -1 18.26 3.12
 3 4 -1 19.68 4.28
 4 3 -1 25.17 4.77
 7 -3 -1 20.15 3.67
 -3 -4 -1 17.95 4.01
 -4 -3 -1 19.21 4.29
 7 -4 -1 25.4 4.27
 -7 3 -1 19.2 4.43
 -3 -4 -1 18.84 4.68
 -4 -3 -1 20.63 4.8
 -7 4 -1 18.71 4.16
 -4 7 -1 17.68 4.15
 -3 7 -1 22.05 4.63
 3 -7 0 12.39 3.22
 4 -7 0 11.42 2.93
 3 -7 0 15.99 3.36
 4 -7 0 17.16 3.53
 -3 -4 0 18.57 3.52
 3 4 0 18.93 4.12
 4 3 0 22.13 4.36
 4 3 0 28.82 4.6
 3 4 0 18.44 4.08
 4 3 0 16.72 3.84
 3 4 0 14.06 3.7
 4 3 0 15.73 3.77
 4 -7 0 14.41 3.27
 3 -7 0 15.06 3.53
 3 4 0 16.12 3.85
 -7 4 0 9.9 2.45
 4 3 0 17.87 4
 -3 -4 0 10.34 3.05
 -4 -3 0 15.99 3.89
 -7 3 0 13.8 3.03
 7 -4 0 15.22 2.98
 -7 3 0 13.29 3.9
 -3 -4 0 20.2 4.87
 -4 -3 0 18.09 4.62
 -7 4 0 13.94 3.87
 -4 7 0 15.03 4.14
 -3 7 0 14.28 3.57
 3 4 0 19.43 4.17
 4 3 0 20.02 4.2
 -3 -4 0 17.02 3.97
 -4 -3 0 16.06 4.11
 7 -3 0 11.86 2.88
 7 -4 0 18.33 3.57
 4 3 0 15.03 3.14
 3 4 0 17.03 3.04
 -3 -4 1 19.14 4.03
 -4 -3 1 15.84 3.81
 7 -3 1 21.53 3.75
 7 -4 1 22.35 3.97
 3 4 1 31.35 5.04
 3 4 1 29.59 4.78
 4 3 1 21.07 4.02
 3 -7 1 17.67 3.47
 4 -7 1 19.23 3.81
 -3 -4 1 18.89 3.6
 3 -7 1 15.69 3.54
 4 -7 1 14.17 3.13
 3 4 1 30.83 5
 4 3 1 20.62 3.97
 3 4 1 38.6 5.36
 4 3 1 21.5 3.98
 4 3 1 18.9 3.77
 4 3 1 24.08 4.35
 4 -7 1 16.02 3.34
 3 -7 1 14.2 3.44
 -7 4 1 17.63 3.43
 3 4 1 24.36 4.44
 4 3 1 25.26 4.4
 -3 -4 1 18.86 3.86
 -7 3 1 19.85 3.76
 -4 -3 1 16.09 3.78
 7 -3 1 16.11 3.02
 7 -4 1 14.53 3.06
 3 4 1 30.39 5.03
 -7 3 1 16.06 4.07
 -3 -4 1 20.37 4.58
 -4 -3 1 20.64 4.84
 -4 7 1 20.26 4.32
 -7 4 1 19.99 4.33
 -3 7 1 16.56 3.87
 -4 -3 1 18.22 3.77
 -3 -4 1 18.11 4.11
 3 4 1 17.27 3.07
 -3 -4 2 11.83 3.26
 -4 -3 2 10.65 3.21
 7 -3 2 10.26 2.78
 7 -4 2 8.01 2.4
 -3 -4 2 9 2.62
 4 -7 2 8.98 2.52
 3 -7 2 8.97 2.81
 3 4 2 11.92 3.19
 4 3 2 11.1 2.98
 3 4 2 12.01 3.19
 4 3 2 10.31 2.84
 3 4 2 10.21 2.96
 4 3 2 9.22 2.8
 4 -7 2 9.16 2.72
 3 -7 2 5.44 2.12
 7 -3 2 8.35 2.22
 7 -4 2 11.27 2.48
 3 4 2 10.73 3.04
 4 3 2 10.22 2.95
 -7 4 2 7.43 2.53
 3 4 2 11.92 3.24
 -3 -4 2 10.81 2.96
 -7 3 2 11.58 3.02
 -4 -3 2 8.82 2.75
 4 3 2 5.7 2.23
 7 -3 2 8.53 2.47
 7 -4 2 9.3 2.72
 -3 7 2 7.23 2.2
 -4 7 2 8.32 2.56
 -7 3 2 12.11 3.42
 -3 -4 2 9.76 3.17
 -4 -3 2 10.52 3.25
 -4 7 2 8.32 2.94
 -3 7 2 13.35 3.36
 -7 4 2 10.86 3.27
 3 4 2 14.02 3.44
 4 3 2 12.68 3.09
 4 -7 2 9.82 2.72
 -4 -3 2 9.45 2.82
 -3 -4 2 10.8 3.25
 3 -7 2 12.54 2.84
 -4 -3 3 31.13 5.05
 7 -3 3 27.9 4.22
 -3 -4 3 36.03 5.21
 3 4 3 32.73 4.76
 4 3 3 32.67 4.61
 3 4 3 32.56 4.78
 4 3 3 34.03 4.68
 -3 -4 3 24.39 4.2
 4 -7 3 23.24 3.88
 3 -7 3 27.52 4.48
 -3 -4 3 29.54 4.89
 -7 4 3 33.27 5.01
 -4 -3 3 34.27 5.28
 -7 3 3 26.56 4.7
 7 -3 3 24.95 3.74
 3 4 3 30.22 4.87
 4 3 3 28.64 4.59
 4 -7 3 25.86 4.31
 3 -7 3 32.54 4.91
 7 -4 3 27 4
 4 3 3 30.21 4.71
 -7 3 3 30.61 4.74
 -7 4 3 29.64 4.66
 -3 -4 3 29.52 4.75
 -4 -3 3 29.22 4.75
 -4 7 3 27.7 4.31
 -3 7 3 26.52 4
 7 -3 3 28.53 4.39
 7 -4 3 27.51 4.37
 3 4 3 31.83 4.75
 4 3 3 31.27 4.48
 -4 -3 3 31.55 4.85
 -3 -4 3 34.57 5.29
 3 4 3 35.12 4.94
 4 3 3 32.39 4.72
 -3 7 3 25.77 4.23
 -4 7 3 30.53 4.75
 4 -7 4 3.45 1.74
 3 -7 4 4.03 1.93
 -7 4 4 4.51 2.09
 -7 3 4 4.69 2.08
 -3 -4 4 3.28 1.87
 -4 -3 4 3.16 1.84
 -4 7 4 2.54 1.56
 -3 7 4 2.21 1.5
 3 4 4 6.99 2.48
 4 3 4 5.39 2.11
 3 4 4 5.31 2.12
 4 3 4 4.09 1.87
 4 -7 4 2.3 1.65
 3 4 4 3.14 1.92
 3 -7 4 3.32 1.95
 4 3 4 5.2 2.05
 7 -3 4 3.85 1.75
 7 -4 4 2.56 1.42
 3 4 4 3.02 1.98
 4 3 4 3.98 1.88
 -4 -3 4 2.92 1.84
 -7 4 4 2.54 1.61
 -7 3 4 3.26 1.98
 -3 -4 4 2.5 1.77
 4 3 4 4.08 2.1
 7 -3 4 3.15 1.84
 7 -4 4 16.69 3.4
 -4 7 4 3.7 1.88
 -3 7 4 3.54 1.6
 3 4 4 4.08 1.86
 4 3 4 4.93 2.01
 -4 -3 4 3.15 1.81
 -3 -4 4 7.39 2.68
 -3 -4 4 1.04 1.41
 -4 -3 4 5.16 2.43
 7 -3 4 3 1.72
 3 4 5 20.21 3.62
 3 4 5 15.65 3.22
 4 3 5 15.88 3.15
 -7 4 5 13.75 3.03
 -3 -4 5 15.99 3.32
 -7 3 5 13.78 3.03
 -4 -3 5 13.83 3.08
 -4 7 5 13.84 2.95
 -3 7 5 13.01 2.85
 3 -7 5 16.2 3.46
 3 4 5 13.78 2.99
 4 3 5 15.79 3.11
 4 -7 5 16.42 3.55
 3 -7 5 17.48 3.79
 4 3 5 19.87 3.44
 7 -3 5 16.81 3.3
 7 -4 5 17.35 3.43
 3 4 5 21.08 3.93
 4 3 5 17.76 3.52
 -7 4 5 15.97 3.48
 -4 -3 5 13.85 3.38
 -7 3 5 17.33 3.72
 -3 -4 5 15.91 3.51
 4 3 5 14.84 3.47
 7 -3 5 15.63 3.35
 7 -4 5 17.67 3.61
 -4 7 5 18.23 3.54
 -3 7 5 13.29 2.85
 3 4 5 16.3 3.31
 4 3 5 17.63 3.29
 -4 -3 5 19.44 4.02
 -3 -4 5 24.51 4.62
 -3 -4 5 19.7 3.95
 -4 -3 5 19.68 4.06
 7 -3 5 14.04 2.92
 3 4 6 1.97 1.36
 4 3 6 0.81 0.95
 3 4 6 1.61 1.26
 4 3 6 1.75 1.29
 7 -3 6 2.09 1.45
 7 -4 6 1.08 1.13
 3 4 6 3.8 1.85
 4 3 6 1.79 1.47
 -3 -4 6 2.76 1.78
 -7 4 6 4.92 2.01
 -4 -3 6 0.8 1.17
 -7 3 6 2.44 1.49
 4 3 6 0.3 1.07
 7 -3 6 3.27 1.71
 7 -4 6 1.15 1.18
 4 -7 6 1.95 1.53
 -4 7 6 1.28 1.15
 -3 7 6 1.16 1.03
 3 4 6 1.5 1.3
 4 3 6 2.27 1.44
 -4 -3 6 3.65 2.09
 -3 -4 6 1.93 1.65
 4 -7 6 2.42 1.76
 3 -7 6 2.1 1.86
 3 4 6 2.71 1.62
 4 3 6 1.96 1.22
 -3 -4 6 0.82 1.41
 -4 -3 6 1.14 1.55
 7 -3 6 1.68 1.2
 3 -7 6 1.59 1.37
 -7 4 6 1.17 1.08
 -3 -4 6 1.57 1.31
 -4 7 6 0.64 0.75
 -3 7 6 1.43 1
 -4 -3 6 0.1 0.82
 -7 3 6 2.56 1.46
 7 -5 -6 7.21 2.61
 -2 -5 -6 6.32 2.75
 5 -7 -6 8.02 2.98
 -7 2 -6 4.62 1.98
 -7 5 -6 8.04 2.88
 7 -5 -5 0.38 1.02
 -2 -5 -5 -0.48 1.37
 -5 -2 -5 -1.24 1.69
 -2 7 -5 -0.65 1.11
 2 5 -5 0.03 1.12
 -2 -5 -5 -1.03 1.17
 2 -7 -5 1.26 1.61
 5 -7 -5 0.01 1.1
 7 -5 -5 -0.07 0.95
 2 5 -5 1.01 1.51
 -2 7 -5 1.6 1.35
 -2 7 -5 -0.33 0.91
 2 5 -5 -1.09 1.43
 2 -7 -5 0.31 1.38
 2 5 -5 2.78 1.97
 -2 7 -5 -0.07 0.73
 7 -5 -5 0.84 1.37
 7 -2 -5 0.11 1.35
 7 -5 -5 4.05 2.17
 5 2 -5 -0.23 1.29
 7 -2 -5 0.73 1.49
 7 -2 -5 0.65 1.49
 7 -5 -5 -0.11 1.11
 -2 -5 -5 1.48 1.79
 -5 7 -5 0.65 1.14
 -2 7 -5 0.59 1.29
 -5 -2 -5 0.07 0.92
 2 5 -5 0.62 1.23
 -7 2 -5 -1.34 1.38
 -2 7 -5 -0.11 0.94
 2 5 -5 -0.06 1.13
 -5 -2 -5 1.37 1.35
 -7 2 -5 0.46 1.28
 -7 5 -5 1.87 1.56
 -5 7 -5 0.85 1.31
 7 -5 -4 10.26 2.91
 -2 -5 -4 8.01 2.68
 -5 -2 -4 11.05 3.69
 -2 7 -4 9.46 2.57
 5 2 -4 10.15 2.74
 2 5 -4 10.79 3.17
 -2 -5 -4 8.34 2.67
 2 -7 -4 9.89 3.25
 5 -7 -4 11.49 3.14
 7 -5 -4 7.86 2.44
 5 -7 -4 6.71 2.62
 5 2 -4 11.04 2.79
 2 5 -4 12.97 3.5
 -2 7 -4 7.52 2.31
 -2 7 -4 9.51 2.61
 5 2 -4 9.27 2.49
 2 5 -4 9.66 2.83
 2 -7 -4 10.76 3.28
 -2 -5 -4 7.63 2.66
 5 2 -4 10.3 2.65
 2 5 -4 11.59 3.23
 -2 7 -4 9.68 2.56
 7 -5 -4 9.11 2.91
 7 -2 -4 12.29 3.38
 7 -5 -4 10.09 3.07
 5 2 -4 11.19 3.23
 7 -2 -4 15.2 3.74
 7 -2 -4 13.33 3.63
 7 -5 -4 10.28 3
 -5 7 -4 10.03 3.03
 -2 7 -4 9.06 3.09
 -5 -2 -4 9.85 3.34
 -7 2 -4 9.58 2.99
 -7 5 -4 9.11 2.73
 2 5 -4 9.82 3.21
 -2 7 -4 8.7 2.45
 5 2 -4 7.83 2.35
 2 5 -4 8.87 2.84
 -5 -2 -4 11.98 3.49
 -7 2 -4 8.27 2.72
 -7 5 -4 9.53 2.64
 -5 7 -4 9.9 2.77
 7 -5 -3 1.29 1.39
 -2 -5 -3 -0.5 1.31
 -5 -2 -3 -1.52 1.9
 5 2 -3 0.82 1.08
 -2 7 -3 2.4 1.36
 2 5 -3 -0.92 1.53
 -2 -5 -3 -0.22 1.18
 2 -7 -3 -1.6 1.76
 5 -7 -3 -0.13 1.16
 7 -5 -3 0.26 1.12
 5 -7 -3 2.16 1.5
 2 -7 -3 0 0.92
 -2 7 -3 3.1 1.54
 2 5 -3 -0.6 1.48
 5 2 -3 0.26 1.13
 -2 7 -3 2.1 1.31
 2 5 -3 0.08 1.31
 5 2 -3 1.2 1.28
 2 -7 -3 1.8 1.54
 -2 -5 -3 -0.86 1.44
 5 -7 -3 0.4 1
 -2 7 -3 2.96 1.62
 2 5 -3 -1.21 1.84
 5 2 -3 0.54 1.36
 7 -5 -3 1.53 1.55
 7 -2 -3 -1.71 1.77
 7 -5 -3 -0.06 0.95
 5 2 -3 0.01 1.35
 7 -2 -3 1.03 1.72
 -7 5 -3 -0.61 1.33
 -5 7 -3 1.97 1.68
 -5 -2 -3 0.84 1.72
 -2 7 -3 -0.07 1.46
 -7 2 -3 0.82 1.28
 7 -2 -3 -0.46 1.7
 7 -5 -3 -1.46 1.36
 -2 7 -3 1.84 1.15
 2 5 -3 0.38 1.25
 5 2 -3 -1.62 1.62
 -5 -2 -3 -1.15 1.5
 -2 -5 -2 29.1 4.93
 -5 -2 -2 31.96 5.54
 7 -5 -2 59.76 6.49
 -2 7 -2 24.93 3.98
 2 5 -2 31.1 5.22
 5 2 -2 37.48 5.31
 -2 7 -2 24.21 3.94
 2 5 -2 30.07 5.2
 5 2 -2 30.26 4.75
 5 -7 -2 31.83 4.71
 -5 -2 -2 32.31 5.13
 -2 -5 -2 28.46 4.71
 2 -7 -2 32.65 5.45
 7 -2 -2 38.31 5.31
 2 -7 -2 42.87 5.15
 5 -7 -2 36.21 5.38
 7 -5 -2 27.11 4.21
 5 2 -2 27.12 4.52
 2 5 -2 33.71 5.41
 5 2 -2 28.73 4.68
 -2 7 -2 23.57 3.82
 5 -7 -2 20.89 3.61
 2 -7 -2 31.34 5.31
 -2 -5 -2 30.23 4.67
 -5 -2 -2 30.57 4.72
 5 2 -2 35.64 5.41
 7 -2 -2 31.92 5.25
 7 -5 -2 29.28 4.37
 2 5 -2 29.97 5.19
 -2 7 -2 24.98 3.96
 5 2 -2 28.88 4.72
 -2 7 -2 30 5.33
 2 5 -2 32.47 5.36
 5 2 -2 29.21 4.76
 -2 7 -2 25.62 4.01
 -7 5 -2 27.4 4.67
 -5 7 -2 26.55 5.04
 -5 -2 -2 30.17 5.47
 -7 2 -2 27.37 5.24
 2 5 -1 -0.09 1.61
 -2 7 -1 -0.98 1.42
 5 2 -1 2.08 1.79
 2 -7 -1 0.31 1.41
 5 -7 -1 -1.04 1.43
 7 -5 -1 -0.1 1.35
 2 -7 -1 -1.82 1.4
 5 -7 -1 0.86 1.5
 -2 -5 -1 -1.24 1.73
 -2 7 -1 0.82 1.32
 2 5 -1 1.72 1.77
 5 2 -1 0.3 1.25
 -2 7 -1 1.14 1.34
 2 5 -1 2.59 2.14
 5 2 -1 1.29 1.62
 2 -7 -1 1.14 2.12
 -2 -5 -1 1.7 1.48
 5 -7 -1 0.5 1.1
 2 5 -1 -0.5 1.61
 -2 7 -1 0.07 0.93
 5 2 -1 0.81 1.53
 5 2 -1 1.65 1.66
 -5 -2 -1 0.96 1.38
 -7 2 -1 -0.64 1.1
 5 2 -1 0.89 1.83
 -5 -2 -1 -0.45 1.38
 7 -2 -1 -0.6 1.46
 -2 7 -1 -1.2 1.4
 2 5 -1 1.58 2.04
 5 2 -1 2.87 2.08
 -5 7 -1 -1.42 1.97
 -5 -2 -1 -0.05 1.78
 -7 2 -1 -1.48 1.88
 -2 7 -1 -0.32 1.74
 -7 5 -1 -1.36 1.82
 -2 -5 -1 3.42 2.29
 7 -2 -1 1.57 1.64
 -5 -2 -1 -0.05 1.82
 7 -5 -1 -0.61 1.64
 -7 5 0 71.53 7.65
 -5 -2 0 68.71 8.45
 -7 2 0 58.68 7.91
 -2 -5 0 45.85 5.97
 -5 -2 0 54.86 7.26
 7 -2 0 50.16 5.66
 -2 7 0 48.15 5.35
 2 5 0 58.88 7.12
 5 2 0 55.9 6.57
 2 5 0 64.81 7.37
 5 2 0 57.21 6.58
 -2 7 0 45.71 5.21
 -2 -5 0 61.55 6.92
 2 -7 0 51.65 6.51
 2 5 0 57.92 6.92
 5 2 0 64.63 7.12
 5 2 0 47.25 5.79
 -2 7 0 47.19 5.31
 2 5 0 57.11 6.84
 5 2 0 60.68 6.85
 5 -7 0 44.79 5.23
 2 -7 0 51.41 6.38
 -2 -5 0 49.29 5.72
 -7 2 0 38.88 5.01
 -5 -2 0 54.02 7.02
 7 -5 0 41.8 5.12
 -2 7 0 47.03 5.31
 2 5 0 59.15 7.06
 5 2 0 58.95 6.84
 -2 7 0 40.03 4.95
 -2 7 0 47.22 6.57
 -5 7 0 47.42 6.76
 7 -5 0 44.92 5.33
 2 -7 0 56.85 5.67
 5 -7 0 53.21 6.28
 -5 -2 0 45.68 5.37
 -2 7 1 -0.66 0.96
 5 -7 1 1.47 2
 -2 -5 1 -0.06 1.4
 2 -7 1 1.29 1.54
 -2 7 1 1.82 1.33
 2 5 1 2.14 2.02
 5 2 1 0.83 1.3
 -2 7 1 0.41 0.94
 2 5 1 1.65 1.69
 5 2 1 -1.09 1.61
 2 5 1 0.75 1.71
 5 2 1 0.43 1.41
 5 -7 1 4.69 1.86
 2 -7 1 -1.19 1.8
 -2 -5 1 1.3 1.41
 -2 7 1 0.53 1
 5 2 1 3.6 2.14
 7 -2 1 0.07 0.85
 -5 -2 1 0.78 1.69
 2 5 1 2.2 1.95
 5 2 1 1.68 1.64
 -7 2 1 0.69 1.43
 5 2 1 -0.74 1.11
 7 -2 1 0.59 1.11
 7 -5 1 1.2 1.43
 -5 -2 1 3.55 1.62
 -2 7 1 -0.24 0.86
 2 5 1 -0.42 1.87
 5 2 1 0.95 1.42
 -5 7 1 -1.61 1.97
 -5 -2 1 -0.51 1.79
 -7 2 1 2 2.22
 -2 7 1 0.6 1.35
 -7 5 1 -1.51 1.78
 -2 -5 1 0.43 1.35
 -5 -2 1 -0.7 1.85
 7 -2 1 -1.09 1.56
 -2 -5 2 30.02 4.68
 -5 -2 2 38.64 5.81
 7 -2 2 31.81 4.45
 5 2 2 36.49 5.04
 2 5 2 33.22 5.03
 5 2 2 29.8 4.42
 2 5 2 41 5.57
 -2 -5 2 33.12 5.12
 2 -7 2 25.16 4.58
 -7 5 2 36.02 5.3
 -7 2 2 33.7 5.5
 -5 -2 2 28.4 5.11
 7 -2 2 26.61 3.77
 5 2 2 25.75 4.19
 5 -7 2 30.45 4.44
 -2 -5 2 29.67 4.25
 2 -7 2 28.17 4.68
 2 5 2 34.5 5.12
 -5 -2 2 33.55 5.32
 -7 2 2 26.72 4.49
 5 2 2 26.78 4.24
 7 -2 2 24.69 3.85
 7 -5 2 29.21 4.49
 2 5 2 36.82 5.32
 5 2 2 32.44 4.74
 5 -7 2 33.29 4.87
 -5 -2 2 29.13 4.32
 2 -7 2 26.14 3.96
 -2 -5 2 27.76 4.93
 2 5 2 33.04 5.12
 5 2 2 34.95 4.9
 -5 7 2 30.21 5.05
 -2 7 2 26.82 4.5
 -2 -5 3 0.93 1.69
 2 -7 3 -1.55 1.63
 -5 7 3 -0.46 1.42
 -2 7 3 0.86 0.93
 -5 -2 3 0.85 1.38
 -7 5 3 0.5 1.14
 -7 2 3 1.02 1.63
 2 5 3 0.05 1.14
 5 2 3 1.25 1.38
 5 -7 3 2.23 1.55
 2 5 3 0.07 1.12
 5 2 3 -1.05 1.18
 -2 -5 3 1.05 1.26
 2 -7 3 -0.19 1.21
 2 5 3 1.22 1.55
 5 2 3 0.75 1.08
 7 -2 3 1.48 1.26
 7 -5 3 -0.01 0.83
 2 5 3 -0.73 1.54
 5 2 3 0.68 1.26
 -5 -2 3 0.67 1.5
 2 5 3 -1.31 1.5
 -7 2 3 -0.12 1.17
 5 2 3 -0.64 1.15
 7 -2 3 2.89 1.57
 7 -5 3 0.97 1.21
 -5 7 3 -1.18 1.54
 2 5 3 0.42 1.17
 5 2 3 0.59 1.17
 -5 -2 3 1.23 1.53
 -2 -5 3 1.53 1.6
 -2 -5 3 1.29 1.49
 -5 -2 3 4.77 2.19
 7 -2 3 0.69 1.11
 -2 -5 4 9.17 2.82
 2 -7 4 12.64 3.17
 -5 7 4 7.55 2.49
 -2 7 4 7.48 2.24
 -5 -2 4 8.43 2.68
 -7 2 4 11.16 2.98
 2 5 4 6.99 2.43
 -7 5 4 8.45 2.67
 2 5 4 9.52 2.52
 5 2 4 10.34 2.58
 5 -7 4 9.14 2.63
 2 5 4 11.11 2.86
 5 2 4 10.25 2.51
 2 -7 4 12.64 3.23
 2 5 4 11 2.74
 5 2 4 12.67 2.73
 7 -2 4 8.89 2.34
 7 -5 4 9.13 2.46
 2 5 4 8.19 2.65
 5 2 4 9.86 2.69
 -5 -2 4 9.66 2.85
 -7 2 4 10.78 2.96
 -2 -5 4 8.93 2.75
 5 2 4 4.55 1.89
 7 -2 4 5.17 2.02
 7 -5 4 7.83 2.53
 5 -7 4 9.9 2.95
 -5 7 4 11.79 2.95
 5 2 4 9.57 2.51
 2 5 4 9.89 2.79
 -5 -2 4 14.14 3.31
 -2 -5 4 11.78 3.09
 -2 -5 4 8.55 2.59
 -5 -2 4 13.39 3.41
 7 -2 4 9.13 2.41
 -2 -5 5 0.09 1.09
 2 -7 5 0.53 1
 -2 -5 5 0.13 1.04
 -5 7 5 0.47 0.95
 -2 7 5 0.54 0.68
 -5 -2 5 -0.08 0.86
 2 5 5 0.24 0.91
 -7 2 5 -0.18 1.04
 2 5 5 0.66 1.08
 5 2 5 0.81 1.04
 2 5 5 0.03 0.98
 5 2 5 -0.94 1.02
 5 -7 5 -1.49 1.47
 2 -7 5 -0.33 1.14
 2 5 5 0.51 0.99
 5 2 5 0.23 0.81
 7 -2 5 0.44 1.07
 7 -5 5 -0.73 1.22
 2 5 5 0.95 1.18
 5 2 5 1.06 1.16
 -5 -2 5 -1.21 1.5
 -7 2 5 -0.63 1.13
 -2 -5 5 -0.2 1.33
 5 2 5 1.5 1.41
 7 -2 5 1.8 1.33
 7 -5 5 -0.86 1.4
 5 -7 5 2.41 1.77
 -7 5 5 -0.47 1.16
 -5 7 5 0.25 0.92
 -2 -5 5 0.1 1.2
 -5 -2 5 2.38 1.66
 7 -2 5 0.13 0.85
 5 2 5 -0.09 0.79
 2 5 5 0.73 1.21
 -5 -2 5 0.24 1.11
 -2 -5 5 -0.65 1.32
 -2 -5 6 7.8 2.43
 -7 5 6 7.68 2.35
 1 6 -4 1.5 1.5
 -1 7 -4 0.92 1.2
 -1 -6 -4 1.38 1.18
 1 -7 -4 0.97 1.65
 7 -6 -4 -0.07 1.12
 6 -7 -4 2.88 2.03
 7 -6 -4 0.6 1.28
 -7 1 -4 0.02 0.86
 -6 -1 -4 2.45 1.97
 -1 7 -4 3.31 1.75
 1 6 -4 2.9 1.97
 -1 7 -4 4.07 1.91
 1 6 -4 2.08 1.63
 1 6 -4 2.13 1.67
 -1 7 -4 3.4 1.72
 1 -7 -4 2.04 1.92
 -1 -6 -4 0.36 1.28
 7 -6 -4 -0.11 1.27
 7 -1 -4 3.12 1.97
 6 1 -4 1.11 1.62
 7 -1 -4 1.42 1.83
 7 -6 -4 0.4 1.2
 7 -1 -4 1.62 1.52
 -6 -1 -4 -1.19 1.35
 -7 6 -4 1.17 1.17
 -6 7 -4 2.48 1.6
 -1 7 -4 2.58 1.75
 1 6 -4 1.25 1.67
 -6 -1 -4 0.33 1.18
 -7 6 -4 2.13 1.85
 -6 7 -4 1.22 1.37
 -7 1 -4 1.58 1.6
 -1 7 -4 0.05 1.12
 1 6 -4 0.82 1.43
 -1 7 -3 8.97 2.68
 1 6 -3 11.67 3.35
 -1 -6 -3 11.55 3.22
 1 -7 -3 10.12 3.26
 7 -6 -3 10.12 2.85
 6 -7 -3 14.79 3.58
 7 -6 -3 9.61 2.79
 -7 1 -3 10.67 2.92
 -6 -1 -3 12.33 3.57
 -1 7 -3 12.52 3.16
 1 6 -3 10.8 3.22
 -1 7 -3 10.32 2.8
 1 6 -3 11.32 3.34
 -1 7 -3 9.8 2.76
 1 6 -3 12.65 3.43
 1 -7 -3 14.82 3.84
 -1 -6 -3 10.9 3.18
 7 -6 -3 10.93 3.12
 7 -1 -3 9.59 3.1
 7 -6 -3 8.46 2.59
 6 1 -3 11.89 3.48
 7 -1 -3 15.69 3.92
 7 -1 -3 16.35 3.58
 7 -6 -3 6.77 2.45
 -6 -1 -3 7.47 2.55
 -6 7 -3 8.59 2.5
 -6 -1 -3 10.63 3.43
 -7 6 -3 11.79 3.65
 -7 1 -3 8.22 2.94
 -6 7 -3 7.38 2.73
 -1 7 -3 7.22 2.69
 1 6 -3 14.88 3.84
 -1 7 -3 9.61 2.73
 1 6 -3 13.66 3.61
 -1 7 -2 4.61 1.91
 1 6 -2 4.49 2.16
 1 -7 -2 1.94 1.74
 7 -6 -2 6.85 2.4
 6 -7 -2 3.87 2.09
 -1 -6 -2 2.32 1.78
 1 6 -2 6.29 2.62
 -1 7 -2 5.09 2.1
 -1 7 -2 4.8 2.05
 1 6 -2 6.33 2.5
 1 -7 -2 5.51 2.54
 -1 -6 -2 6.06 2.48
 1 6 -2 5.42 2.26
 -1 7 -2 5.89 2.26
 6 1 -2 3.8 1.79
 7 -6 -2 4.91 2.2
 7 -1 -2 6.04 2.45
 6 1 -2 6.56 2.8
 7 -1 -2 5.52 2.51
 7 -1 -2 7.09 2.39
 7 -6 -2 4.2 1.92
 -1 7 -2 7.9 2.48
 1 6 -2 8 2.72
 -7 1 -2 5.63 2.49
 -7 6 -2 4.72 2.35
 -6 7 -2 6.88 2.66
 -1 7 -2 8.06 2.7
 1 6 -2 4.35 2.2
 -6 -1 -2 2.81 2.07
 -7 1 -2 8.41 2.53
 -6 -1 -2 10.47 3.33
 -7 1 -1 11.3 3
 -6 -1 -1 7.8 2.89
 -1 7 -1 7.66 2.42
 1 6 -1 7.33 2.64
 1 -7 -1 11.59 3.29
 7 -6 -1 8.25 2.5
 6 -7 -1 12.62 3.34
 -1 -6 -1 11.47 3.17
 1 6 -1 8.52 2.81
 -1 7 -1 6.92 2.37
 -1 7 -1 8.82 2.6
 1 6 -1 9.79 2.95
 -1 -6 -1 4.85 2.19
 1 -7 -1 9.27 3.15
 1 6 -1 9.26 2.83
 -1 7 -1 6.9 2.39
 6 1 -1 6.48 2.07
 -6 -1 -1 8.4 2.65
 6 -7 -1 7.77 2.54
 6 1 -1 5.77 1.95
 7 -1 -1 8.83 2.6
 -7 1 -1 10.55 3.54
 -7 6 -1 9.07 3.24
 -6 7 -1 5.99 2.6
 -1 7 -1 7.82 3.03
 1 6 -1 5 2.32
 -6 -1 -1 10.21 3.5
 -1 7 -1 8.67 2.55
 1 6 -1 9.66 2.9
 6 1 -1 10.43 3.19
 -1 7 0 9.07 2.55
 1 6 0 13.64 3.3
 6 -7 0 8.1 2.7
 -1 -6 0 8.63 2.83
 1 -7 0 8.03 2.75
 -1 7 0 7.96 2.39
 1 6 0 13.26 3.34
 -1 7 0 9.39 2.57
 1 6 0 14.52 3.4
 1 -7 0 9.42 2.95
 -1 -6 0 9 2.71
 1 6 0 15.56 3.51
 -1 7 0 9.62 2.61
 6 1 0 8.97 2.45
 -6 -1 0 9.45 2.87
 -7 1 0 5.4 2.1
 7 -6 0 5.89 2.16
 6 -7 0 7.8 2.61
 7 -6 0 7.18 2.45
 7 -1 0 11.23 2.64
 -1 7 0 10.52 2.71
 1 6 0 13.42 3.36
 -7 1 0 10.94 3.64
 -7 6 0 9.4 3.27
 -6 7 0 6.11 2.61
 -1 7 0 8.76 2.92
 1 6 0 14.8 3.84
 -6 -1 0 10.28 3.48
 -7 1 0 9.01 2.63
 -6 -1 0 9.74 3.13
 -1 7 1 8.02 2.39
 1 6 1 13.14 3.21
 -1 -6 1 10.33 2.99
 1 -7 1 10.3 3.09
 1 6 1 10.91 3.05
 -1 7 1 6.95 2.29
 -1 7 1 6.15 2.07
 1 6 1 10.68 3.05
 1 -7 1 8.81 2.76
 -1 -6 1 9.19 2.67
 -1 7 1 7.8 2.41
 6 1 1 13.18 2.95
 1 6 1 9.75 2.82
 7 -1 1 7.07 1.99
 -6 -1 1 6.19 2.46
 -7 1 1 9.43 2.79
 6 1 1 8.29 2.27
 7 -6 1 6.1 2.22
 6 -7 1 6.95 2.54
 6 -7 1 9.72 2.71
 7 -6 1 7.91 2.42
 1 -7 1 9.16 2.76
 7 -1 1 8.7 2.28
 -1 7 1 7.5 2.31
 1 6 1 9.1 2.8
 -7 1 1 10.71 3.27
 -7 6 1 8.83 2.97
 -6 7 1 9.04 3.04
 -1 7 1 7.11 2.71
 1 6 1 9.79 3.12
 -6 -1 1 11.44 3.49
 -7 1 1 6.4 2.19
 -6 -1 1 11.42 3.3
 -1 7 2 3.72 1.68
 1 6 2 6.4 2.39
 6 1 2 5.1 1.85
 -1 -6 2 7.45 2.56
 1 -7 2 1.28 1.42
 -1 7 2 6.34 2.12
 1 6 2 6.6 2.45
 -1 7 2 5.12 1.86
 1 6 2 6.45 2.47
 6 1 2 5.64 1.83
 6 1 2 5.87 2.06
 -1 -6 2 3.87 1.94
 1 -7 2 5.36 2.3
 1 6 2 3.26 1.77
 6 1 2 3.3 1.61
 7 -1 2 2.67 1.28
 -1 7 2 5.55 1.97
 -6 -1 2 4.57 2.14
 6 1 2 5.33 2
 -7 1 2 4.97 2.21
 6 1 2 4.9 1.81
 7 -1 2 7.23 2.14
 7 -6 2 3.91 2.03
 6 -7 2 6.48 2.41
 6 -7 2 3.57 1.94
 1 -7 2 4.65 1.9
 -1 -6 2 4.77 2.4
 -1 7 2 5.27 1.93
 1 6 2 6.34 2.41
 6 1 2 6 2.04
 -6 -1 2 5.38 2.52
 -7 6 2 2.9 1.68
 -7 1 2 5.15 2.45
 -6 7 2 5.68 2.4
 -1 7 2 5.64 2.36
 1 6 2 5.51 2.34
 -7 1 2 4.26 1.84
 -6 -1 2 6.39 2.63
 -1 7 3 10.59 2.58
 1 6 3 12.81 3.11
 6 1 3 11.61 2.66
 -1 -6 3 6.15 2.34
 1 -7 3 8.82 2.86
 -1 7 3 15.43 3.17
 -1 7 3 10.21 2.6
 6 1 3 7.74 2.35
 7 -1 3 6.82 2.08
 1 6 3 13.17 3.13
 6 1 3 9.34 2.48
 -1 -6 3 12.78 3.03
 1 -7 3 13.55 3.27
 -1 7 3 11.89 2.78
 1 6 3 11.62 2.95
 6 1 3 14.5 2.95
 -6 -1 3 12.29 3.24
 1 6 3 8.66 2.53
 -7 1 3 9.31 2.87
 6 1 3 10.68 2.74
 7 -1 3 9.85 2.6
 7 -6 3 6.18 2.5
 6 -7 3 14.57 3.57
 1 -7 3 7.3 2.44
 -1 -6 3 13.24 3.44
 -1 7 3 11.46 2.65
 1 6 3 12.69 3.01
 6 1 3 10.36 2.52
 -6 -1 3 8.7 2.85
 -7 6 3 9.61 2.93
 -7 1 3 9.29 2.91
 -6 7 3 10.03 2.89
 -1 7 3 10.06 2.76
 1 6 3 6.15 2.42
 -7 1 3 11.61 2.81
 -6 -1 3 10.83 3.05
 -1 7 4 0.97 0.99
 1 6 4 2.7 1.58
 6 1 4 3.17 1.55
 -1 -6 4 1.9 1.66
 1 -7 4 0.56 1.22
 -6 -1 4 2.38 1.76
 1 6 4 -0.18 0.98
 -7 1 4 1.22 1.32
 6 1 4 0.22 0.91
 7 -1 4 -0.86 1.1
 7 -6 4 1.87 1.68
 6 -7 4 2.05 1.62
 1 -7 4 1.22 1.13
 -1 -6 4 0.96 1.35
 -1 7 4 -0.42 0.9
 1 6 4 1.35 1.45
 6 1 4 1.22 1.15
 -6 -1 4 0.89 1.2
 -7 6 4 0.18 1.1
 -6 7 4 0.24 0.93
 -7 1 4 1.27 1.53
 -1 7 4 1.12 1.18
 1 6 4 2.11 1.55
 1 6 4 2.75 1.74
 6 1 4 0.59 0.9
 -1 -6 4 -0.85 1.13
 1 -7 4 0.9 1.47
 7 -6 4 1.63 1.23
 6 -7 4 0.44 1.12
 6 1 4 0.15 0.98
 7 -1 4 -0.17 1.07
 -7 1 4 0.71 1.27
 -6 -1 4 3.11 1.77
 -1 7 4 1.73 1.24
 1 6 4 1.39 1.49
 6 1 4 2.13 1.35
 7 0 -1 2.57 1.46
 7 0 -1 2.64 1.76
 7 -7 0 3.01 1.65
 -7 0 1 1.44 1.3
 7 -7 1 3.82 2.08
 4 -8 -1 -0.32 1.11
 -4 -4 -1 1.17 1.52
 4 -8 -1 0.46 1.23
 4 -8 -1 0.09 1.01
 -4 -4 0 8.69 2.94
 4 4 0 16.33 3.71
 4 4 0 22.48 4.29
 4 4 0 18.86 4.08
 4 4 0 15.16 3.74
 4 -8 0 18.02 3.69
 4 4 0 14.14 3.39
 -4 -4 0 18.63 3.9
 4 -8 0 13.62 3.31
 4 -8 0 11.76 3.14
 -8 4 1 2.05 1.41
 4 -8 1 -0.79 1.19
 4 -8 1 0.35 1.19
 4 -8 1 0 0.96
 4 -8 2 7.64 2.54
 5 3 -1 4.03 1.93
 8 -3 -1 2.12 1.62
 5 3 -1 2.31 1.57
 -5 -3 -1 5.06 2.11
 5 3 -1 3.21 1.75
 5 3 -1 5.83 2.41
 5 -8 -1 4.71 1.97
 5 3 -1 5.18 2.22
 5 3 -1 2.11 1.61
 5 3 0 6.44 2.37
 5 -8 0 4.38 1.91
 5 3 0 5.74 2.23
 -5 -3 0 0.51 1.12
 5 3 0 1.56 1.17
 5 3 0 5.35 2.22
 5 3 0 6.07 2.31
 5 3 0 7.39 2.51
 -5 -3 0 4.56 2.13
 -5 -3 1 2.34 1.42
 5 -8 1 4.4 1.84
 5 3 1 3.33 1.64

_iucr_refine_fcf_details
;
data_test2
_computing_structure_refinement   'olex2.refine 1.5-alpha (Bourhis et al., 2015)'
_shelx_refln_list_code            4
loop_
  _space_group_symop_id
  _space_group_symop_operation_xyz
   1  x,y,z
   2  x-y,x,z+1/2
   3  y,-x+y,z+1/2
   4  -y,x-y,z
   5  -x+y,-x,z
   6  -x,-y,z+1/2
   7  -x+y,y,z
   8  x,x-y,z
   9  -y,-x,z
  10  y,x,z+1/2
  11  x-y,-y,z+1/2
  12  -x,-x+y,z+1/2

_space_group_crystal_system       hexagonal
_space_group_IT_number            186
_space_group_name_H-M_alt         'P 63 m c'
_space_group_name_Hall            ' P 6c -2c'
_symmetry_space_group_name_H-M    'P 63 m c'
_symmetry_space_group_name_Hall   ' P 6c -2c'
_symmetry_Int_Tables_number       186
_cell_length_a                    4.59637(17)
_cell_length_b                    4.59637(17)
_cell_length_c                    7.5176(3)
_cell_angle_alpha                 90
_cell_angle_beta                  90
_cell_angle_gamma                 120
_cell_volume                      137.544(9)
loop_
  _refln_index_h
  _refln_index_k
  _refln_index_l
  _refln_F_squared_calc
  _refln_F_squared_meas
  _refln_F_squared_sigma
  _refln_F_squared_weight
  _refln_observed_status
-7 0 -1 2.469 1.310 0.566 25.824 o
-6 -1 -4 0.893 0.656 0.124 74.027 o
-6 -1 -3 6.592 5.475 0.265 9.688 o
-6 -1 -2 2.068 2.733 0.205 28.356 o
-6 -1 -1 5.239 4.243 0.247 12.290 o
-6 0 -6 6.654 5.713 0.402 9.459 o
-6 0 -5 0.000 0.181 0.179 1143.080 o
-6 0 -4 8.147 7.929 0.425 7.522 o
-6 0 -3 0.000 0.654 0.181 427.202 o
-6 0 -2 21.780 25.803 0.797 2.566 o
-6 0 -1 0.000 0.470 0.188 556.643 o
-5 -3 -1 2.469 1.838 0.311 26.206 o
-5 -2 -6 4.431 3.353 0.575 14.153 o
-5 -2 -5 0.000 0.154 0.104 1722.900 o
-5 -2 -4 5.730 4.974 0.223 11.106 o
-5 -2 -3 0.000 0.177 0.107 1522.180 o
-5 -2 -2 14.325 15.531 0.386 4.126 o
-5 -2 -1 0.000 0.145 0.122 1679.570 o
-5 -1 -8 1.461 1.461 0.536 38.541 o
-5 -1 -7 4.238 4.496 0.284 14.432 o
-5 -1 -6 3.311 2.729 0.198 19.513 o
-5 -1 -5 19.130 22.444 0.500 2.981 o
-5 -1 -4 3.643 4.446 0.216 16.382 o
-5 -1 -3 38.430 41.679 0.683 1.421 o
-5 -1 -2 11.132 11.076 0.289 5.475 o
-5 -1 -1 24.245 22.504 0.413 2.442 o
-5 0 -9 3.129 1.738 0.458 21.070 o
-5 0 -8 3.464 4.727 0.384 16.498 o
-5 0 -7 8.940 10.434 0.570 6.527 o
-5 0 -6 7.733 8.422 0.470 7.728 o
-5 0 -5 47.125 49.800 0.957 1.131 o
-5 0 -4 7.246 6.470 0.366 8.642 o
-5 0 -3 97.684 90.252 1.058 0.493 o
-5 0 -2 27.212 35.704 0.645 1.982 o
-5 0 -1 53.658 52.496 0.717 0.998 o
-4 -3 -6 1.452 1.164 0.131 44.974 o
-4 -3 -5 8.011 8.435 0.302 7.582 o
-4 -3 -4 1.812 1.746 0.155 34.828 o
-4 -3 -3 15.688 15.132 0.382 3.845 o
-4 -3 -2 4.732 4.971 0.252 12.975 o
-4 -3 -1 11.196 10.623 0.353 5.481 o
-4 -2 -8 2.243 2.438 0.169 27.428 o
-4 -2 -7 6.151 6.460 0.255 9.949 o
-4 -2 -6 5.042 4.871 0.212 12.401 o
-4 -2 -5 29.893 31.721 0.539 1.888 o
-4 -2 -4 5.146 4.840 0.208 12.214 o
-4 -2 -3 60.952 59.239 0.706 0.862 o
-4 -2 -2 17.309 22.228 0.568 3.234 o
-4 -2 -1 35.947 33.659 0.495 1.586 o
-4 -1 -10 4.277 3.019 0.301 15.336 o
-4 -1 -9 0.000 0.144 0.099 1853.300 o
-4 -1 -8 24.991 27.431 0.516 2.276 o
-4 -1 -7 0.000 0.107 0.105 2274.690 o
-4 -1 -6 55.410 52.587 0.629 0.968 o
-4 -1 -5 0.000 0.752 0.113 409.688 o
-4 -1 -4 45.450 45.393 0.496 1.204 o
-4 -1 -3 0.000 1.908 0.261 152.615 o
-4 -1 -2 203.051 224.274 2.145 0.180 o
-4 -1 -1 0.000 1.687 0.171 182.225 o
-4 0 -10 2.091 3.239 0.265 26.728 o
-4 0 -9 9.810 9.406 0.524 6.208 o
-4 0 -8 13.307 14.291 0.542 4.436 o
-4 0 -7 27.905 29.526 0.595 2.034 o
-4 0 -6 29.440 25.314 0.512 2.007 o
-4 0 -5 197.065 223.329 2.394 0.186 o
-4 0 -4 19.591 33.770 1.775 2.435 o
-4 0 -3 435.012 457.862 3.484 0.061 o
-4 0 -2 115.176 115.935 1.038 0.395 o
-4 0 -1 189.074 177.428 1.266 0.210 o
-3 -3 -8 10.365 10.884 0.507 5.770 o
-3 -3 -6 23.239 21.756 0.623 2.537 o
-3 -3 -4 23.079 21.382 0.538 2.568 o
-3 -3 -2 80.402 83.885 1.347 0.605 o
-3 -2 -10 1.396 1.285 0.127 45.695 o
-3 -2 -9 6.687 6.497 0.246 9.287 o
-3 -2 -8 8.431 8.948 0.286 7.189 o
-3 -2 -7 19.024 22.816 0.407 2.991 o
-3 -2 -6 18.659 17.474 0.340 3.227 o
-3 -2 -5 120.819 140.544 1.349 0.355 o
-3 -2 -4 14.172 16.924 0.305 4.093 o
-3 -2 -3 260.454 267.490 2.322 0.130 o
-3 -2 -2 70.034 72.588 0.803 0.721 o
-3 -2 -1 122.798 112.288 0.884 0.372 o
-3 -1 -11 5.607 5.670 0.226 11.029 o
-3 -1 -10 3.145 3.169 0.166 19.850 o
-3 -1 -9 14.440 14.713 0.331 4.153 o
-3 -1 -8 21.194 24.934 0.437 2.677 o
-3 -1 -7 41.142 50.015 0.661 1.281 o
-3 -1 -6 47.039 50.865 0.527 1.136 o
-3 -1 -5 326.218 354.011 2.411 0.092 o
-3 -1 -4 26.699 25.260 0.298 2.199 o
-3 -1 -3 740.214 718.778 4.035 0.028 o
-3 -1 -2 193.384 217.745 1.312 0.194 o
-3 -1 -1 295.878 279.131 1.591 0.113 o
-3 0 -12 2.959 3.878 0.802 17.761 o
-3 0 -11 0.000 0.071 0.141 2411.460 o
-3 0 -10 21.889 20.774 0.493 2.707 o
-3 0 -9 0.000 2.086 0.182 148.011 o
-3 0 -8 160.247 187.416 2.682 0.242 o
-3 0 -7 0.000 1.086 0.253 251.394 o
-3 0 -6 359.756 369.456 3.671 0.081 o
-3 0 -5 0.000 3.829 1.044 44.237 o
-3 0 -4 155.007 161.729 1.383 0.267 o
-3 0 -3 0.000 2.885 0.216 106.870 o
-3 0 -2 1609.310 1669.490 14.081 0.009 o
-3 0 -1 0.000 7.433 0.800 34.096 o
-2 -2 -10 14.434 14.428 0.504 4.146 o
-2 -2 -8 99.224 114.368 1.854 0.452 o
-2 -2 -6 220.666 232.925 2.571 0.162 o
-2 -2 -4 117.854 124.768 1.138 0.378 o
-2 -2 -2 924.381 984.371 7.106 0.020 o
-2 -1 -12 0.939 0.641 0.086 71.600 o
-2 -1 -11 13.287 14.891 0.318 4.439 o
-2 -1 -10 7.252 6.625 0.212 8.664 o
-2 -1 -9 31.729 36.695 0.446 1.737 o
-2 -1 -8 55.512 61.025 0.788 0.933 o
-2 -1 -7 91.308 94.706 0.974 0.523 o
-2 -1 -6 125.831 128.702 1.042 0.351 o
-2 -1 -5 944.389 1023.130 5.609 0.019 o
-2 -1 -4 45.315 53.445 0.411 1.165 o
-2 -1 -3 2308.460 2338.510 9.812 0.005 o
-2 -1 -2 594.685 602.203 2.527 0.041 o
-2 -1 -1 787.401 740.354 2.829 0.028 o
-2 0 -12 1.339 1.145 0.135 48.213 o
-2 0 -11 20.656 27.467 0.990 2.614 o
-2 0 -10 11.137 9.560 0.304 5.625 o
-2 0 -9 47.482 54.444 0.775 1.104 o
-2 0 -8 91.568 102.136 1.678 0.506 o
-2 0 -7 137.882 138.433 1.707 0.312 o
-2 0 -6 211.935 235.104 1.808 0.171 o
-2 0 -5 1665.150 1779.300 14.822 0.008 o
-2 0 -4 53.641 55.607 0.635 0.991 o
-2 0 -3 4312.960 4377.130 29.668 0.003 o
-2 0 -2 1122.140 1133.300 5.562 0.017 o
-2 0 -1 1406.540 1314.740 9.253 0.013 o
-1 -1 -12 6.028 5.945 0.278 10.272 o
-1 -1 -10 51.504 44.012 0.628 1.076 o
-1 -1 -8 434.194 472.428 7.045 0.059 o
-1 -1 -6 1014.120 1110.250 15.689 0.017 o
-1 -1 -4 221.159 239.160 2.404 0.165 o
-1 -1 -2 5657.230 5770.320 56.138 0.002 o
-1 0 -13 4.406 3.224 0.292 14.819 o
-1 0 -12 1.907 2.054 0.145 32.398 o
-1 0 -11 32.360 38.223 0.727 1.681 o
-1 0 -10 17.267 15.997 0.629 3.476 o
-1 0 -9 71.651 86.276 0.757 0.675 o
-1 0 -8 153.373 151.669 1.678 0.272 o
-1 0 -7 210.722 183.799 2.877 0.183 o
-1 0 -6 366.331 388.917 6.505 0.078 o
-1 0 -5 3038.460 3274.210 28.358 0.004 o
-1 0 -4 55.498 66.681 0.804 0.920 o
-1 0 -3 8663.810 9067.460 112.595 0.001 o
-1 0 -2 2363.860 2335.140 20.422 0.008 o
-1 0 -1 2958.500 3013.140 35.839 0.007 o
0 0 -12 8.577 8.774 0.725 6.903 o
0 0 -10 80.128 66.624 1.691 0.635 o
0 0 -8 731.383 709.917 7.091 0.028 o
0 0 -6 1771.210 1793.250 15.444 0.008 o
0 0 -4 214.739 217.401 2.694 0.178 o
0 0 -2 12748.700 12196.000 430.998 0.001 o
0 0 2 13069.400 18627.600 691.867 0.001 o
0 0 4 209.926 227.434 4.143 0.177 o
0 0 6 1723.140 1732.730 16.612 0.008 o
0 0 8 732.141 736.882 11.765 0.027 o
0 0 10 82.477 59.544 4.786 0.562 o
0 0 12 8.546 6.437 1.155 6.905 o
1 0 0 6773.390 7023.830 92.118 0.003 o
1 0 1 2793.050 2834.330 28.421 0.008 o
1 0 2 2428.110 2478.350 33.870 0.007 o
1 0 3 8566.490 8821.530 182.256 0.001 o
1 0 4 54.531 68.199 1.580 0.913 o
1 0 5 3078.330 3242.950 39.943 0.004 o
1 0 6 356.392 371.799 3.983 0.083 o
1 0 7 221.050 192.246 2.710 0.172 o
1 0 8 153.534 154.731 2.047 0.270 o
1 0 9 68.997 78.877 1.169 0.712 o
1 0 10 17.768 13.129 0.559 3.520 o
1 0 11 31.978 32.597 1.127 1.740 o
1 0 12 1.900 1.574 0.242 33.725 o
1 0 13 4.459 3.335 0.640 13.938 o
1 1 0 15183.800 14948.800 192.144 0.001 o
1 1 2 5821.680 6024.520 62.874 0.002 o
1 1 4 218.617 233.221 3.506 0.167 o
1 1 6 986.581 1020.700 10.297 0.018 o
1 1 8 434.656 432.277 6.456 0.061 o
1 1 10 52.962 40.875 0.964 1.057 o
1 1 12 6.008 4.441 0.416 10.728 o
2 0 0 2946.980 2803.430 34.388 0.005 o
2 0 1 1321.710 1218.440 9.047 0.014 o
2 0 2 1155.160 1139.980 9.342 0.016 o
2 0 3 4262.240 4223.530 49.958 0.003 o
2 0 4 53.121 54.004 0.904 1.003 o
2 0 5 1687.380 1665.860 15.774 0.008 o
2 0 6 206.175 217.942 3.253 0.178 o
2 0 7 144.065 135.672 2.461 0.297 o
2 0 8 91.666 93.878 1.552 0.518 o
2 0 9 45.840 49.369 1.063 1.160 o
2 0 10 11.449 9.035 0.489 5.503 o
2 0 11 20.419 20.924 0.798 2.837 o
2 0 12 1.335 0.608 0.169 52.287 o
2 1 0 1484.350 1361.900 6.612 0.011 o
2 1 1 742.723 690.352 4.142 0.030 o
2 1 2 612.298 611.001 4.195 0.039 o
2 1 3 2280.810 2291.420 13.230 0.006 o
2 1 4 45.023 55.266 0.815 1.155 o
2 1 5 957.256 978.095 7.983 0.019 o
2 1 6 122.399 117.378 1.379 0.369 o
2 1 7 95.073 92.397 1.344 0.503 o
2 1 8 55.573 57.721 1.314 0.935 o
2 1 9 30.710 31.412 0.637 1.845 o
2 1 10 7.445 6.427 0.279 8.498 o
2 1 11 13.140 12.227 0.419 4.651 o
2 1 12 0.936 0.786 0.159 68.684 o
2 2 0 2156.140 2134.020 12.136 0.006 o
2 2 2 951.627 1008.380 7.148 0.019 o
2 2 4 117.374 121.958 1.971 0.378 o
2 2 6 214.649 202.673 3.502 0.172 o
2 2 8 99.333 101.350 2.527 0.460 o
2 2 10 14.782 12.555 0.590 4.156 o
3 0 0 3904.260 3844.020 36.765 0.003 o
3 0 1 0.000 4.670 0.212 67.268 o
3 0 2 1656.850 1754.050 18.054 0.008 o
3 0 3 0.000 3.782 0.440 73.599 o
3 0 4 154.197 159.620 2.169 0.267 o
3 0 5 0.000 0.937 0.140 324.685 o
3 0 6 349.929 333.771 3.983 0.086 o
3 0 7 0.000 0.347 0.140 792.991 o
3 0 8 160.423 160.453 3.107 0.251 o
3 0 9 0.000 1.163 0.221 245.966 o
3 0 10 22.451 19.083 0.717 2.672 o
3 0 11 0.000 0.005 0.165 3528.530 o
3 0 12 2.952 3.098 0.972 17.627 o
3 1 0 445.425 475.468 3.180 0.060 o
3 1 1 281.731 268.637 1.816 0.120 o
3 1 2 199.084 222.251 1.680 0.186 o
3 1 3 730.965 700.836 4.689 0.029 o
3 1 4 26.598 24.417 0.362 2.219 o
3 1 5 330.868 339.328 3.760 0.092 o
3 1 6 45.760 45.121 0.573 1.197 o
3 1 7 42.576 43.396 0.584 1.288 o
3 1 8 21.218 22.714 0.486 2.729 o
3 1 9 14.047 12.636 0.378 4.374 o
3 1 10 3.219 2.997 0.210 19.624 o
3 1 11 5.551 4.994 0.284 11.355 o
3 2 0 149.959 140.860 1.132 0.285 o
3 2 1 117.735 111.690 1.172 0.389 o
3 2 2 72.097 76.600 0.693 0.693 o
3 2 3 257.052 261.112 1.602 0.133 o
3 2 4 14.134 15.860 0.301 4.164 o
3 2 5 122.584 132.396 1.452 0.355 o
3 2 6 18.168 15.640 0.312 3.375 o
3 2 7 19.577 20.265 0.458 2.996 o
3 2 8 8.440 8.584 0.330 7.231 o
3 2 9 6.536 5.488 0.263 9.755 o
3 2 10 1.424 1.085 0.138 46.179 o
3 3 0 156.741 163.270 2.353 0.258 o
3 3 2 82.681 91.431 1.427 0.576 o
3 3 4 23.037 22.391 0.640 2.541 o
3 3 6 22.689 21.114 0.601 2.607 o
3 3 8 10.375 10.595 0.497 5.801 o
4 0 0 255.671 217.810 2.294 0.141 o
4 0 1 180.700 173.962 2.456 0.220 o
4 0 2 118.573 118.781 1.165 0.380 o
4 0 3 429.445 444.975 5.152 0.062 o
4 0 4 19.529 27.262 0.668 2.778 o
4 0 5 199.921 218.937 3.318 0.182 o
4 0 6 28.648 23.255 0.544 2.088 o
4 0 7 28.795 31.643 1.251 1.905 o
4 0 8 13.322 12.171 0.560 4.573 o
4 0 9 9.567 8.081 0.485 6.534 o
4 0 10 2.136 1.671 0.250 30.279 o
4 1 0 424.582 447.522 2.955 0.063 o
4 1 1 0.000 1.849 0.155 168.538 o
4 1 2 209.008 237.843 1.976 0.172 o
4 1 3 0.000 0.884 0.109 352.224 o
4 1 4 45.340 44.450 0.511 1.212 o
4 1 5 0.000 0.606 0.102 508.575 o
4 1 6 53.980 47.673 0.702 1.012 o
4 1 7 0.000 0.381 0.110 773.243 o
4 1 8 25.018 24.590 0.478 2.330 o
4 1 9 0.000 0.197 0.109 1382.270 o
4 1 10 4.359 4.243 0.556 13.828 o
4 2 0 33.358 40.403 0.522 1.623 o
4 2 1 34.760 33.460 0.472 1.637 o
4 2 2 17.795 22.270 0.395 3.178 o
4 2 3 60.145 58.130 0.644 0.877 o
4 2 4 5.137 4.872 0.196 12.224 o
4 2 5 30.316 32.459 0.515 1.857 o
4 2 6 4.925 4.738 0.205 12.715 o
4 2 7 6.283 6.454 0.277 9.771 o
4 2 8 2.245 2.437 0.177 27.391 o
4 3 0 8.248 8.156 0.303 7.454 o
4 3 1 10.912 10.334 0.322 5.637 o
4 3 2 4.848 5.026 0.220 12.720 o
4 3 3 15.495 15.049 0.379 3.890 o
4 3 4 1.810 1.978 0.156 33.998 o
4 3 5 8.111 8.333 0.287 7.530 o
4 3 6 1.424 0.830 0.107 48.118 o
4 4 0 6.591 8.011 0.566 8.783 o
4 4 2 4.295 3.849 1.280 11.993 o
5 0 0 54.294 73.160 0.951 0.904 o
5 0 1 51.743 52.150 0.849 1.031 o
5 0 2 27.996 37.817 0.699 1.904 o
5 0 3 96.385 89.651 1.392 0.499 o
5 0 4 7.231 5.869 0.293 8.841 o
5 0 5 47.805 48.629 0.943 1.123 o
5 0 6 7.543 7.543 0.345 8.129 o
5 0 7 9.153 10.156 0.437 6.500 o
5 0 8 3.468 4.015 0.282 17.320 o
5 0 9 3.071 2.191 0.239 21.442 o
5 1 0 20.733 16.405 0.350 2.976 o
5 1 1 23.508 22.077 0.429 2.518 o
5 1 2 11.434 10.923 0.291 5.368 o
5 1 3 37.930 39.698 0.564 1.457 o
5 1 4 3.637 4.496 0.183 16.394 o
5 1 5 19.391 21.803 0.382 2.977 o
5 1 6 3.238 2.293 0.143 20.513 o
5 1 7 4.320 4.426 0.221 14.324 o
5 1 8 1.462 0.445 0.305 47.903 o
5 2 0 24.449 26.385 0.570 2.336 o
5 2 1 0.000 0.300 0.115 947.913 o
5 2 2 14.663 15.562 0.411 4.042 o
5 2 3 0.000 0.269 0.111 1052.080 o
5 2 4 5.724 4.874 0.224 11.155 o
5 2 5 0.000 0.106 0.089 2475.380 o
5 2 6 4.351 3.899 0.851 13.292 o
5 3 0 1.429 2.007 0.355 39.007 o
5 3 1 2.428 1.646 0.467 26.158 o
6 0 0 38.377 42.035 0.961 1.411 o
6 0 1 0.000 0.407 0.190 619.962 o
6 0 2 22.325 23.481 0.661 2.581 o
6 0 3 0.000 0.475 0.133 611.218 o
6 0 4 8.136 8.557 0.355 7.446 o
6 0 5 0.000 0.310 0.119 912.037 o
6 0 6 6.524 5.559 0.294 9.732 o
6 0 7 0.000 -0.100 0.207 2364.860 o
6 1 0 3.389 4.931 0.256 16.814 o
6 1 1 5.130 4.471 0.230 12.409 o
6 1 2 2.113 2.468 0.163 28.691 o
6 1 3 6.519 5.354 0.231 9.833 o
6 1 4 0.892 0.484 0.102 77.402 o
7 0 0 1.429 1.516 0.831 33.674 o
7 0 1 2.428 1.186 0.599 26.186 o
;
_iucr_refine_instructions_details
;
TITL AgI in P6(3)mc
REM Old TITL test2 in P6(3)mc
REM SHELXT solution in P6(3)mc: R1 0.097, Rweak 0.014, Alpha 0.001
REM <I/s> 9.975 for 11 systematic absences, Orientation as input
REM Flack x = -0.011 ( 0.106 ) from 59 Parsons' quotients
REM Formula found by SHELXT: Ag I
CELL 0.71073 4.596372 4.596372 7.517627 90 90 120
ZERR 2 0.000173 0.000173 0.000307 0 0 0
LATT -1
SYMM -Y,+X-Y,+Z
SYMM +Y-X,-X,+Z
SYMM -X,-Y,0.5+Z
SYMM +Y,-X+Y,0.5+Z
SYMM -Y+X,+X,0.5+Z
SYMM -Y,-X,+Z
SYMM +Y-X,+Y,+Z
SYMM +X,+X-Y,+Z
SYMM +Y,+X,0.5+Z
SYMM -Y+X,-Y,0.5+Z
SYMM -X,-X+Y,0.5+Z
SFAC Ag I
UNIT 2 2

L.S. 10
PLAN  20
SIZE 0.21 0.24 0.25
TEMP 19(2)
CONF
FMAP 2
list 4
MORE -1
ACTA
EXTI 0.633145
WGHT 0.044945 0.916736
FVAR 1.421418
REM <olex2.extras>
REM <HklSrc ".\\AgI">
REM </olex2.extras>

I1    2     0.33333  0.66667  0.68674  10.16667  0.04740  0.04740  0.04705 =
 -0.00000 -0.00000  0.02370
Ag1   1     0.33333  0.66667  0.31300  10.16667  0.07486  0.07486  0.07462 =
 -0.00000 -0.00000  0.03743
HKLF 4

END
Q1 1 0.333333 0.666667 0.14 11 0.05 1.15
Q4 1 0.666666 0.333333 0.42 11 0.05 0.44
Q5 1 0 0 0.82 11 0.05 0.44
Q3 1 0.333333 0.666667 0.66 11 0.05 0.5
Q2 1 0.333333 0.666667 0.34 11 0.05 0.85

  REM The information below was added by Olex2.
  REM
  REM R1 = 0.0397 for 329 Fo > 4sig(Fo) and 0.0409 for all 343 data
  REM 8 parameters refined using 1 restraints
  REM Highest difference peak 1.1511, deepest hole -1.3209
  REM Mean Shift 0.0003, Max Shift -0.0009.

  REM +++ Tabular Listing of Refinement Information +++
  REM R1_all = 0.0409
  REM R1_gt = 0.0397
  REM wR_ref = 0.1011
  REM GOOF = 0.9371
  REM Shift_max = -0.0009
  REM Shift_mean = 0.0003
  REM Reflections_all = 343
  REM Reflections_gt = 329
  REM Parameters = 8
  REM Hole = -1.3209
  REM Peak = 1.1511
  REM Flack = 0.01(3)
;
_olex2_exptl_crystal_mounting_method
;
The tip of a pyramid-shaped crystal was split off 
and glued to a broken glass capillary.
;
_olex2_submission_special_instructions  'No special instructions were received'
_oxdiff_exptl_absorpt_empirical_details
;
Empirical correction (ABSPACK) includes:
- Absorption correction using spherical harmonics
- Frame scaling
;
_oxdiff_exptl_absorpt_empirical_full_max  1.444
_oxdiff_exptl_absorpt_empirical_full_min  0.731
_oxdiff_exptl_absorpt_spherical_max  0.129
_oxdiff_exptl_absorpt_spherical_min  0.086
